# Supplementary material for: Context-Dependent Regulation of Peripheral Nerve Abundance by the PI3K Pathway in the Tumor Microenvironment of Head and Neck Squamous Cell Carcinoma
Source: Cells. 2024 Jun 14;13(12):1033. doi: 10.3390/cells13121033 (PMC11202044; doi:10.3390/cells13121033)
Supplement: Supplementary file 1 [file cells-13-01033-s001.zip]

Archive with 8 entries (6 files):
- Supplementary files/
- Supplementary files/supp/
- Supplementary files/supp/Figure S1_final.pdf
- Supplementary files/supp/Figure S2_final.pdf
- Supplementary files/supp/Figure S3_final.pdf
- Supplementary files/supp/Figure S4_final.pdf
- Supplementary files/supp/Figure S5_final.pdf
- Supplementary files/supp/Tables S1-S11.xlsx
