# Supplementary material for: Context-Dependent Regulation of Peripheral Nerve Abundance by the PI3K Pathway in the Tumor Microenvironment of Head and Neck Squamous Cell Carcinoma
Source: Cells. 2024 Jun 14;13(12):1033. doi: 10.3390/cells13121033 (PMC11202044; doi:10.3390/cells13121033)
Supplement: Supplementary file 1 [file cells-13-01033-s001.zip › Supplementary files/supp/Tables S1-S11.xlsx]

## Sheet: Table S1
Table S1: Summary of data resources and analytical tools
(A) Data resources and online tools
Description	Data types	Source	Link	Accession Date
GSE182227	single-cell RNA sequencing data	GEO: GSE182227	https://www.ncbi.nlm.nih.gov/geo/query/acc.cgi	2024-03-01
Cancer Cell Line Encyclopedia (CCLE)	Cell line information	depmap portal	https://depmap.org/portal/	2023-01-05
	Gene expression 20Q4	depmap portal	https://depmap.org/portal/	2023-01-05
	GDSC 1&2	depmap portal	https://depmap.org/portal/	2023-01-05
GSE117973	Gene expression	GEO: GSE117973	https://www.ncbi.nlm.nih.gov/geo/query/acc.cgi	2020-10-11
	Tumor Tissues	GEO: GSE117973	https://www.ncbi.nlm.nih.gov/geo/query/acc.cgi	2016-11-21
CPTAC-HNSC	Gene expression	GDC Portal	LinkedOmics: http://www.linkedomics.org	2023-01-03
	Copy number data	GDC Portal	LinkedOmics: http://www.linkedomics.org	2023-01-03
GSE65858	Gene expression	GEO: GSE65858	https://www.ncbi.nlm.nih.gov/geo/query/acc.cgi	2023-01-03
GSE39368	Gene expression	GEO: GSE39368	https://www.ncbi.nlm.nih.gov/geo/query/acc.cgi	2023-01-03
GSE143716	Gene expression	GEO:GSE143716	https://www.ncbi.nlm.nih.gov/geo/query/acc.cgi	2023-01-03
Molecular Signatures Database (MSigDB)	Gene sets (version 7.2)	MSigDB	https://www.gsea-msigdb.org/gsea/msigdb/index.jsp	2020-10-07
	Immunhistochemical staining	This study
Protein Atlas	GAP43 Abcam ab75810 rabbit	Human Protein Atlas	https://www.proteinatlas.org/	2021-08-05
Protein Atlas	UCHL1 Sigma HPA005993 rabbit	Human Protein Atlas	https://www.proteinatlas.org/	2021-08-05
Protein Atlas	S100B abcam ab52642 rabbit	Human Protein Atlas	https://www.proteinatlas.org/	2021-08-05
Protein Atlas	SNCA Sigma HPA005459 rabbit	Human Protein Atlas	https://www.proteinatlas.org/	2021-08-05
Protein Atlas	NCAM1 Invitrogen MA5-16446 mouse	Human Protein Atlas	https://www.proteinatlas.org/	2021-08-05
TCGA-HNSC	Clinical data	cBioPortal	https://www.cbioportal.org/	2020-08-17
		GDC portal	https://gdac.broadinstitute.org/	2020-08-17
	Gene expression	GDC portal	https://www.cbioportal.org/	2019-02-19
	Mutation data	cBioPortal	https://www.cbioportal.org/	2020-09-01
	Copy number data	cBioPortal	https://www.cbioportal.org/	2020-08-17
	Copy number data	Firehose Broad GDAC	https://gdac.broadinstitute.org/	2020-08-17
	miRNA counts	Firehose Broad GDAC	https://gdac.broadinstitute.org/	2022-08-17
TCGA-LUSC	Gene expression	(GDC) Data Portal	LinkedOmics: http://www.linkedomics.org	2020-08-17
	miRNA counts	Firehose Broad GDAC	https://gdac.broadinstitute.org/	2022-08-17
TCGA-CESC	Gene expression	(GDC) Data Portal	LinkedOmics: http://www.linkedomics.org	2020-08-17
	miRNA counts	Firehose Broad GDAC	https://gdac.broadinstitute.org/	2022-08-17
TCGA-ESCA	Gene expression	(GDC) Data Portal	LinkedOmics: http://www.linkedomics.org	2020-08-17
	miRNA counts	Firehose Broad GDAC	https://gdac.broadinstitute.org/	2022-08-17
TCGA-BRCA	Gene expression	(GDC) Data Portal	LinkedOmics: http://www.linkedomics.org	2020-08-17
	miRNA counts	Firehose Broad GDAC	https://gdac.broadinstitute.org/	2022-08-17
TCGA-LUAD	Gene expression	(GDC) Data Portal	LinkedOmics: http://www.linkedomics.org	2020-08-17
	miRNA counts	Firehose Broad GDAC	https://gdac.broadinstitute.org/	2022-08-17
TCGA-PAAD	Gene expression	(GDC) Data Portal	LinkedOmics: http://www.linkedomics.org	2020-08-17
	miRNA counts	Firehose Broad GDAC	https://gdac.broadinstitute.org/	2022-08-17
TCGA-PRAD	Gene expression	(GDC) Data Portal	LinkedOmics: http://www.linkedomics.org	2020-08-17
	miRNA counts	Firehose Broad GDAC	https://gdac.broadinstitute.org/	2022-08-17
Panglao DB (Schwann cells signature)	single cell RNA sequencing data	PMID: 30951143	https://panglaodb.se/index.html	2020-08-01
Panglao DB (Motor neurons)	single cell RNA sequencing data	PMID: 30951143	https://panglaodb.se/index.html	2020-08-01
Schwann cells related gene sets (Rodents)	unbiased single-cell transcriptomic	PMID: 32295886		2020-08-01
Anova Tukey HSD calculator	Independent multiple data treatments		https://astatsa.com › OneWay_Anova_with_TukeyHSD	2023-03-01
gProfiler	gene, protein, microarray probes	PMID: 31066453	https://biit.cs.ut.ee/gprofiler/	2020-03-08
Harmonizome	gene, gene sets	PMID: 27374120	https://maayanlab.cloud/Harmonizome/	2020-07-01
Kassandra	deconvolution data (immune cells, stromal etc.)	PMID: 35944503	https://science.bostongene.com/kassandra/	2020-09-01
Cibersortx	deconvolution data (immune cells)	PMID: 31249418	https://cibersortx.stanford.edu/	2020-09-01
xCell	deconvolution data (immune cells, stromal, etc.)	PMID: 29141660	https://xcell.ucsf.edu/	2020-09-01
(B) Software and algorithms
Name	Version	Link	Reference
annotate	1.62.0	https://cran.r-project.org/	RRID:SCR_003005
AnnotationDbi	1.48.0	https://bioconductor.org/	RRID:SCR_006442
Biobase	2.46.0	https://cran.r-project.org/	RRID:SCR_003005
BiocGenerics	0.32.0	https://cran.r-project.org/	RRID:SCR_003005
broom	0.7.11	https://cran.r-project.org/	RRID:SCR_003005
CePa	0.7.0	https://cran.r-project.org/	RRID:SCR_003005
circlize	0.4.13	https://cran.r-project.org/	RRID:SCR_003005
clusterProfiler	3.12.0	https://cran.r-project.org/	PMID: 22455463
ComplexHeatmap	2.0.0	https://cran.r-project.org/	PMID: 27207943, RRID:SCR_017270
CoNVaQ	0.1.0	https://exbio.wzw.tum.de/convaq/	PMID: 29776329
dplyr	1.0.7	https://cran.r-project.org/	RRID:SCR_003005
edgeR	3.26.8	https://cran.r-project.org/	PMID: 19910308
enrichplot	1.4.0	https://cran.r-project.org/	RRID:SCR_003005
eulerr	6.1.1	https://cran.r-project.org/	RRID:SCR_003005
forcats	0.5.1	https://cran.r-project.org/	RRID:SCR_003005
futile.logger	1.4.3	https://cran.r-project.org/	RRID:SCR_003005
GenVisR	1.16.1	https://cran.r-project.org/	RRID:SCR_003005
ggbreak	0.0.8	https://cran.r-project.org/	RRID:SCR_003005
ggplot2	3.3.5	https://cran.r-project.org/	RRID:SCR_003005
ggpubr	0.4.0	https://cran.r-project.org/	RRID:SCR_003005
ggrepel	0.9.1	https://cran.r-project.org/	RRID:SCR_003005
gmodels	2.18.1	https://cran.r-project.org/	RRID:SCR_003005
graph	1.62.0	https://cran.r-project.org/	RRID:SCR_003005
gridExtra	2.3	https://cran.r-project.org/	RRID:SCR_003005
GSEABase	1.46.0	https://cran.r-project.org/	PMID: 16199517
GSVA	1.32.0	https://cran.r-project.org/	PMID: 23323831
IGV	2.8.0	http://www.broadinstitute.org/igv	PMID: 22517427
illuminaHumanv4.db	1.26.0	https://cran.r-project.org/	RRID:SCR_003005
IRanges	2.20.2	https://cran.r-project.org/	RRID:SCR_003005
jstable	1.0.7	https://cran.r-project.org/	RRID:SCR_003005
lattice	0.20-45	https://cran.r-project.org/	RRID:SCR_003005
limma	3.40.6	https://cran.r-project.org/	PMID: 25605792
maftools	2.0.16	https://cran.r-project.org/	RRID:SCR_003005
Matrix	1.3-4	https://cran.r-project.org/	RRID:SCR_003005
MVisAGe	0.2.1	https://cran.r-project.org/	RRID:SCR_003005
org.Hs.eg.db	3.8.2	https://bioconductor.org/	RRID:SCR_006442
prodlim	2019.11.13	https://cran.r-project.org/	RRID:SCR_003005
purrr	0.3.4	https://cran.r-project.org/	RRID:SCR_003005
QuPath	0.2.3	https://qupath.github.io/	PMID: 29203879
R Version	3.6.1	https://www.r-project.org/	RRID:SCR_001905
RColorBrewer	1.1-2	https://cran.r-project.org/	RRID:SCR_003005
readr	2.1.1	https://cran.r-project.org/	RRID:SCR_003005
readxl	1.3.1	https://cran.r-project.org/	RRID:SCR_003005
rlist	0.4.6.2	https://cran.r-project.org/	RRID:SCR_003005
RStudio	1.2.1335	https://www.rstudio.com/	RRID:SCR_000432
S4Vectors	0.24.4	https://cran.r-project.org/	RRID:SCR_003005
stringr	1.4.0	https://cran.r-project.org/	RRID:SCR_003005
survey	4.1-1	https://cran.r-project.org/	RRID:SCR_003005
survminer	0.4.9	https://cran.r-project.org/	RRID:SCR_003005
tblhelpr	0.2.0	https://cran.r-project.org/	RRID:SCR_003005
tibble	3.1.6	https://cran.r-project.org/	RRID:SCR_003005
tidyr	1.1.4	https://cran.r-project.org/	RRID:SCR_003005
tidyverse	1.3.1	https://cran.r-project.org/	RRID:SCR_003005
vcd	1.4-9	https://cran.r-project.org/	RRID:SCR_003006
VennDiagram	1.7.1	https://cran.r-project.org/	RRID:SCR_003007
xgboost	1.5.0.2	https://cran.r-project.org/	RRID:SCR_003008
Oncopredict	0.1	https://cran.r-project.org/	PMID: 34260682
XML	3.99-0.3	https://cran.r-project.org/	RRID:SCR_003009
corrplot	0.92	https://cran.r-project.org/	doi.org/10.18637/jss.v025.i03, doi.org/10.1198/000313002533
rstatix	0.7.2	https://cran.r-project.org/	rpkgs.datanovia.com/rstatix/
Hmisc	5.0-1	https://cran.r-project.org/	hbiostat.org/R/Hmisc/
TxDb.Hsapiens.UCSC.hg19.knownGen	3.4	https://bioconductor.org/packages/TxDb.Hsapiens.UCSC.hg19.knownGene/	doi: 10.18129/B9.bioc.TxDb.Hsapiens.UCSC.hg19.knownGene
hgu95a.db	3.16	https://bioconductor.org/packages/hgu95a.db/	DOI: 10.18129/B9.bioc.hgu95a.db
crosstable	0.5.0	https://cran.r-project.org	https://danchaltiel.github.io/crosstable/, https://github.com/DanChaltiel/crosstable/
Subio64	1.4	https://www.subioplatform.com	Subio Inc., Tokyo, Japan

## Sheet: Table S2
Table S2: SC-related 43-gene sets with standardized empirical p-values
Genes	Detailed Gene name	standardized empirical p-values [-log10]
PMP22	peripheral myelin protein 22	2.81656
MPZ	myelin protein zero	2.54736
NRG1	neuregulin 1	2.42235
MAG	myelin associated glycoprotein	2.42176
NGFR	nerve growth factor receptor	2.33684
NF1	neurofibromin 1	2.29585
NGF	nerve growth factor (beta polypeptide)	2.28323
NF2	neurofibromin 2 (merlin)	2.26797
PRX	periaxin	2.22408
MBP	myelin basic protein	2.16073
SOX10	SRY (sex determining region Y)-box 10	1.9964
GJB1	gap junction protein, beta 1, 32kDa	1.99162
CNTF	ciliary neurotrophic factor	1.86462
BDNF	brain-derived neurotrophic factor	1.81839
GALC	galactosylceramidase	1.80412
GDNF	glial cell derived neurotrophic factor	1.79904
EGR2	early growth response 2	1.79397
ERBB3	erb-b2 receptor tyrosine kinase 3	1.77128
GFAP	glial fibrillary acidic protein	1.75974
NTF3	neurotrophin 3	1.72733
DAG1	dystroglycan 1 (dystrophin-associated glycoprotein 1)	1.66507
CNTNAP1	contactin associated protein 1	1.66207
MTMR2	myotubularin related protein 2	1.64557
ENO2	enolase 2 (gamma, neuronal)	1.63506
B3GAT1	beta-1,3-glucuronyltransferase 1	1.63406
POU3F1	POU class 3 homeobox 1	1.61559
NFASC	neurofascin	1.5893
FN1	fibronectin 1	1.54391
LAMA2	laminin, alpha 2	1.48411
ERBB2	erb-b2 receptor tyrosine kinase 2	1.47475
LAMB2	laminin, beta 2 (laminin S)	1.4575
CADM4	cell adhesion molecule 4	1.42414
ERBB4	erb-b2 receptor tyrosine kinase 4	1.41169
GAP43	growth associated protein 43	1.41169
GLDN	gliomedin	1.40616
CNP	2',3'-cyclic nucleotide 3' phosphodiesterase	1.39559
MAL	mal, T-cell differentiation protein	1.38688
DRP2	dystrophin related protein 2	1.38139
FGF2	fibroblast growth factor 2 (basic)	1.3554
GAN	gigaxonin	1.32958
NES	nestin	1.32055
NRCAM	neuronal cell adhesion molecule	1.3201
NCAM1	neural cell adhesion molecule 1	1.31108

## Sheet: Table S3
Table S3A: Spearman's correlation matrix for GSVA scores based on bulk RNA-seq data from TCGA-HNSC (n=499)
Gene sets	Gene set (n)	SC score	PANGLAO_DB_SCHWANN_CELLS	MYELINATING_SCHWANN_CELLS (MOUSE)	NON_MYELINATING_SCHWANN_CELLS (MOUSE)	CURATED_TRANSCRIPTS_NOT_IDENTIFIED_PREVIUOSLY_AS_SCHWANN_CELLS (MOUSE)	GO_RESPONSE_TO_NERVE_GROWTH_FACTOR	GO_PERIPHERAL_NERVOUS_SYSTEM_AXON_REGENERATION	GO_PERIPHERAL_NERVOUS_SYSTEM_MYELIN_MAINTENANCE	GO_PERIPHERAL_NERVOUS_SYSTEM_NEURON_DIFFERENTIATION	GO_AXONOGENESIS_INVOLVED_IN_INNERVATION	GO_SYMPATHETIC_GANGLION_DEVELOPMENT	GO_SYMPATHETIC_NERVOUS_SYSTEM_DEVELOPMENT	GO_MYELIN_SHEATH	GO_SCHWANN_CELL_MIGRATION	NEGATIVE_REGULATION_OF_SCHWANN_CELL_PROLIFERATION	REACTOME_EGR2_AND_SOX10_MEDIATED_INITIATION_OF_SCHWANN_CELL_MYELINATION
SC-related 43-gene set	43	1	0.661125	0.444994	0.419477	0.427656	0.366347	0.448125	-0.0217303	0.214665	0.480164	0.365258	0.628272	0.555654	0.317974	0.0483725	0.603119
PANGLAO_DB_SCHWANN_CELLS	19	0.661125	1	0.485315	0.359911	0.57364	-0.0786886	0.492864	-0.0852945	0.258898	0.339176	0.16739	0.361944	0.282856	-0.0866098	-0.265842	0.17682
GO_SYMPATHETIC_NERVOUS_SYSTEM_DEVELOPMENT	21	0.628272	0.361944	0.358933	0.400586	0.309562	0.286295	0.45526	-0.0354566	0.244797	0.591769	0.771878	1	0.325925	0.236564	0.057763	0.503092
REACTOME_EGR2_AND_SOX10_MEDIATED_INITIATION_OF_SCHWANN_CELL_MYELINATION	29	0.603119	0.17682	0.297247	0.248829	0.178141	0.635049	0.244522	0.172305	0.0330638	0.390955	0.379059	0.503092	0.645342	0.622157	0.387949	1
GO_MYELIN_SHEATH	43	0.555654	0.282856	0.470356	0.373328	0.349863	0.604316	0.303796	0.297341	-0.0802259	0.337112	0.281111	0.325925	1	0.534051	0.358478	0.645342
GO_AXONOGENESIS_INVOLVED_IN_INNERVATION	6	0.480164	0.339176	0.390919	0.37365	0.329749	0.209099	0.388604	0.000482507	0.0908634	1	0.598548	0.591769	0.337112	0.200317	0.0508943	0.390955
GO_PERIPHERAL_NERVOUS_SYSTEM_AXON_REGENERATION	10	0.448125	0.492864	0.449522	0.469401	0.387241	0.143333	1	0.0867487	0.100827	0.388604	0.373766	0.45526	0.303796	0.0498523	-0.0487745	0.244522
MYELINATING_SCHWANN_CELLS (MOUSE)	430	0.444994	0.485315	1	0.675526	0.852053	0.304447	0.449522	0.17079	-0.0668487	0.390919	0.3053	0.358933	0.470356	0.0704299	0.0286088	0.297247
CURATED_TRANSCRIPTS_NOT_IDENTIFIED_PREVIUOSLY_AS_SCHWANN_CELLS (MOUSE)	99	0.427656	0.57364	0.852053	0.508249	1	0.0995008	0.387241	0.107985	0.0516656	0.329749	0.231473	0.309562	0.349863	0.0186712	-0.115884	0.178141
NON_MYELINATING_SCHWANN_CELLS (MOUSE)	535	0.419477	0.359911	0.675526	1	0.508249	0.192919	0.469401	0.0351094	0.0106476	0.37365	0.284458	0.400586	0.373328	0.0467602	0.0133632	0.248829
GO_RESPONSE_TO_NERVE_GROWTH_FACTOR	52	0.366347	-0.0786886	0.304447	0.192919	0.0995008	1	0.143333	0.429418	-0.223961	0.209099	0.266437	0.286295	0.604316	0.540501	0.554202	0.635049
GO_SYMPATHETIC_GANGLION_DEVELOPMENT	9	0.365258	0.16739	0.3053	0.284458	0.231473	0.266437	0.373766	0.110531	0.0255237	0.598548	1	0.771878	0.281111	0.219465	0.129795	0.379059
GO_SCHWANN_CELL_MIGRATION	5	0.317974	-0.0866098	0.0704299	0.0467602	0.0186712	0.540501	0.0498523	0.230136	0.0119753	0.200317	0.219465	0.236564	0.534051	1	0.488549	0.622157
GO_PERIPHERAL_NERVOUS_SYSTEM_NEURON_DIFFERENTIATION	12	0.214665	0.258898	-0.0668487	0.0106476	0.0516656	-0.223961	0.100827	-0.298508	1	0.0908634	0.0255237	0.244797	-0.0802259	0.0119753	-0.205539	0.0330638
NEGATIVE_REGULATION_OF_SCHWANN_CELL_PROLIFERATION	6	0.0483725	-0.265842	0.0286088	0.0133632	-0.115884	0.554202	-0.0487745	0.381539	-0.205539	0.0508943	0.129795	0.057763	0.358478	0.488549	1	0.387949
GO_PERIPHERAL_NERVOUS_SYSTEM_MYELIN_MAINTENANCE	9	-0.0217303	-0.0852945	0.17079	0.0351094	0.107985	0.429418	0.0867487	1	-0.298508	0.000482507	0.110531	-0.0354566	0.297341	0.230136	0.381539	0.172305
Table S3B: Spearman's correlation matrix for GSVA SC score and eight neural gene sets based on bulk RNA-seq data from TCGA-HNSC (n=499)
Gene sets	Gene set (n)	SC score	GOBP_AUTONOMIC_NERVOUS_SYSTEM_DEVELOPMENT	GOBP_PARASYMPATHETIC_NERVOUS_SYSTEM_DEVELOPMENT	GOBP_SYMPATHETIC_NERVOUS_SYSTEM_DEVELOPMENT	PANGLAO_DB_MOTOR_NEURONS	SCHWANN_CELLS_HARMONIZOME	NEURAL_MIGRATION	NEUROGENESIS_BIOLOGICAL_GENE_ANNOTATION	NSC_NPC	Neurogenesis_GO
SC score	43	1	0.674032	0.51185	0.634519	0.198345	1	0.634519	0.658603	0.238702	0.224167
GOBP_AUTONOMIC_NERVOUS_SYSTEM_DEVELOPMENT	46	0.674032	1	0.812385	0.861827	0.26127	0.674032	0.861827	0.595836	0.335543	0.0507361
NEUROGENESIS_BIOLOGICAL_GENE_ANNOTATION	112	0.658603	0.595836	0.444998	0.608828	-0.0126346	0.658603	0.608828	1	0.00655093	0.369635
GOBP_SYMPATHETIC_NERVOUS_SYSTEM_DEVELOPMENT	22	0.634519	0.861827	0.615908	1	0.164294	0.634519	1	0.608828	0.257225	0.114124
NEURAL_MIGRATION	114	0.634519	0.861827	0.615908	1	0.164294	0.634519	1	0.608828	0.257225	0.114124
GOBP_PARASYMPATHETIC_NERVOUS_SYSTEM_DEVELOPMENT	18	0.51185	0.812385	1	0.615908	0.171713	0.51185	0.615908	0.444998	0.308738	-0.0258961
NSC_NPC	58	0.238702	0.335543	0.308738	0.257225	0.54316	0.238702	0.257225	0.00655093	1	-0.358677
NEUROGENESIS_GO	22	0.224167	0.0507361	-0.0258961	0.114124	-0.0917955	0.224167	0.114124	0.369635	-0.358677	1
PANGLAO_DB_MOTOR_NEURONS	14	0.198345	0.26127	0.171713	0.164294	1	0.198345	0.164294	-0.0126346	0.54316	-0.0917955

## Sheet: Table S4
Table S4: Spearman's correlation matrix for GSVA scores based on gene expression data from independent HNSCC cohorts
CPTAC-HNSC (n=109)	SC score	PANGLAO_DB_SCHWANN_CELLS	CURATED_TRANCRIPTS_NOT_IDENTIFIED_PREVIUOSLY_AS_SCHWANN_CELLS(MOUSE)	GO_AXONOGENESIS_INVOLVED_IN_INNERVATION	GO_MYELIN_SHEATH	GO_PERIPHERAL_NERVOUS_SYSTEM_AXON_REGENERATION	GO_PERIPHERAL_NERVOUS_SYSTEM_MYELIN_MAINTENANCE	GO_PERIPHERAL_NERVOUS_SYSTEM_NEURON_DIFFERENTIATION	GO_RESPONSE_TO_NERVE_GROWTH_FACTOR	GO_SCHWANN_CELL_MIGRATION	GO_SYMPATHETIC_GANGLION_DEVELOPMENT	GO_SYMPATHETIC_NERVOUS_SYSTEM_DEVELOPMENT	MYELINATING_SCHWANN_CELLS(MOUSE)	NEGATIVE_REGULATION_OF_SCHWANN_CELLS	NON_MYELINATING_SCHWANN_CELLS(MOUSE)	REACTOME_EGR2_AND_SOX10_MEDIATED_INITIATION_OF_SCHWANN_CELL_MYELINATION
SC score	1	0.794653	0.551283	0.324798	0.64362	0.476378	-0.0421555	0.406904	0.539153	0.40695	0.390798	0.480623	0.590047	0.196043	0.575183	0.708943
PANGLAO_DB_SCHWANN_CELLS	0.794653	1	0.661218	0.399222	0.677685	0.421203	0.0559633	0.24362	0.474757	0.262358	0.225595	0.285988	0.69469	0.175285	0.614095	0.578714
REACTOME_EGR2_AND_SOX10_MEDIATED_INITIATION_OF_SCHWANN_CELL_MYELINATION	0.708943	0.578714	0.356093	0.221119	0.556473	0.440617	-0.0233435	0.462033	0.359614	0.472384	0.429293	0.479631	0.378213	0.264841	0.456436	1
GO_MYELIN_SHEATH	0.64362	0.677685	0.502345	0.170244	1	0.388083	0.287684	0.268224	0.516653	0.383319	0.190853	0.180456	0.559012	0.125901	0.453304	0.556473
MYELINATING_SCHWANN_CELLS (MOUSE)	0.590047	0.69469	0.863914	0.622	0.559012	0.415986	0.0228246	0.0985265	0.392762	0.165684	0.261746	0.193698	1	-0.011593	0.824159	0.378213
NON_MYELINATING_SCHWANN_CELLS (MOUSE)	0.575183	0.614095	0.66928	0.550783	0.453304	0.436104	-0.0819201	0.150246	0.329228	0.163432	0.353257	0.316226	0.824159	-0.122148	1	0.456436
CURATED_TRANSCRIPTS_NOT_PREVIUOSLY_IDENTIFIED_AS_MYELINATING_SCHWANN_CELLS (MOUSE)	0.551283	0.661218	1	0.469159	0.502345	0.365462	0.0674729	0.127236	0.428459	0.288314	0.106728	0.144741	0.863914	0.07775	0.66928	0.356093
GO_RESPONSE_TO_NERVE_GROWTH_FACTOR	0.539153	0.474757	0.428459	0.311074	0.516653	0.205273	-0.000741359	0.275313	1	0.206051	0.069419	0.20582	0.392762	0.152868	0.329228	0.359614
GO_SYMPATHETIC_NERVOUS_SYSTEM_DEVELOPMENT	0.480623	0.285988	0.144741	0.22225	0.180456	0.321119	-0.321601	0.423158	0.20582	0.217533	0.72983	1	0.193698	0.0530813	0.316226	0.479631
GO_PERIPHERAL_NERVOUS_SYSTEM_AXON_REGENERATION	0.476378	0.421203	0.365462	0.209897	0.388083	1	0.100751	0.422991	0.205273	0.51036	0.194486	0.321119	0.415986	0.0630896	0.436104	0.440617
GO_SCHWANN_CELL_MIGRATION	0.40695	0.262358	0.288314	-0.00309517	0.383319	0.51036	0.0306088	0.370392	0.206051	1	0.137188	0.217533	0.165684	0.373394	0.163432	0.472384
GO_PERIPHERAL_NERVOUS_SYSTEM_NEURON_DIFFERENTIATION	0.406904	0.24362	0.127236	0.0204244	0.268224	0.422991	-0.0962283	1	0.275313	0.370392	0.241905	0.423158	0.0985265	0.24058	0.150246	0.462033
GO_SYMPATHETIC_GANGLION_DEVELOPMENT	0.390798	0.225595	0.106728	0.297192	0.190853	0.194486	-0.311751	0.241905	0.069419	0.137188	1	0.72983	0.261746	0.00931332	0.353257	0.429293
GO_AXONOGENESIS_INVOLVED_IN_INNERVATION	0.324798	0.399222	0.469159	1	0.170244	0.209897	-0.188982	0.0204244	0.311074	-0.00309517	0.297192	0.22225	0.622	0.0259753	0.550783	0.221119
NEGATIVE_REGULATION_OF_SCHWANN_CELLS_PROLIFERATION	0.196043	0.175285	0.07775	0.0259753	0.125901	0.0630896	0.0507923	0.24058	0.152868	0.373394	0.00931332	0.0530813	-0.011593	1	-0.122148	0.264841
GO_PERIPHERAL_NERVOUS_SYSTEM_MYELIN_MAINTENANCE	-0.0421555	0.0559633	0.0674729	-0.188982	0.287684	0.100751	1	-0.0962283	-0.000741359	0.0306088	-0.311751	-0.321601	0.0228246	0.0507923	-0.0819201	-0.0233435
GSE117973 (n=77)	SC score	GO_PERIPHERAL_NERVOUS_SYSTEM_NEURON_DIFFERENTIATION	CURATED_TRANSCRIPTS_NOT_PREVIUOSLY_IDENTIFIED_AS_MYELINATING_SCHWANN_CELLS(MOUSE)	GO_PERIPHERAL_NERVOUS_SYSTEM_MYELIN_MAINTENANCE	NEGATIVE_REGULATION_OF._SCHWANN_CELL._PROLIFERATION	GO_SCHWANN_CELL_MIGRATION	GO_RESPONSE_TO_NERVE_GROWTH_FACTOR	GO_MYELIN_SHEATH	REACTOME_EGR2_AND_SOX10_SCHWANN_CELL_MYELINATION	GO_AXONOGENESIS_INVOLVED_IN_INNERVATION	GO_SYMPATHETIC_GANGLION_DEVELOPMENT	GO_SYMPATHETIC_NERVOUS_SYSTEM_DEVELOPMENT	PANGLAO_DB_SCHWANN_CELLS	MYELINATING_SCHWANN_CELLS(MOUSE)	NON_MYELINATING_SCHWANN_CELLS(MOUSE)	GO_PERIPHERAL_NERVOUS_SYSTEM_AXON_REGENERATION
SC score	1	0.175982	0.561754	0.0136705	-0.10784	0.346049	0.157527	0.431516	0.60663	-0.0400126	0.0634629	0.184684	0.64291	0.579762	0.453441	0.398154
PANGLAO_DB_SCHWANN_CELLS	0.64291	0.244703	0.526526	0.0274725	-0.0383301	0.265366	0.197907	0.372706	0.459435	0.0186393	0.0446659	0.143409	1	0.39379	0.290026	0.222804
REACTOME_EGR2_AND_SOX10_SCHWANN_CELL_MYELINATION	0.60663	0.257795	0.34384	0.032599	-0.061754	0.129607	0.249671	0.363426	1	0.183658	0.0602292	0.218282	0.459435	0.410905	0.368	0.286503
MYELINATING_SCHWANN_CELLS (MOUSE)	0.579762	0.0619381	0.793417	0.0351491	-0.111546	0.194884	0.243493	0.297991	0.410905	0.225774	0.202639	0.179163	0.39379	1	0.747358	0.395578
CURATED_TRANSCRIPTS_NOT_PREVIUOSLY_IDENTIFIED_AS_MYELINATING_SCHWANN_CELLS (MOUSE)	0.561754	0.171881	1	-0.128897	-0.233766	0.158447	0.193596	0.224171	0.34384	0.177454	0.233346	0.209895	0.526526	0.793417	0.646248	0.312661
NON_MYELINATING_SCHWANN_CELLS (MOUSE)	0.453441	0.110863	0.646248	-0.15148	-0.25443	0.227536	0.258794	0.173826	0.368	0.396761	0.319207	0.36545	0.290026	0.747358	1	0.395236
GO_MYELIN_SHEATH	0.431516	-0.112598	0.224171	0.0733214	-0.034413	0.210316	0.14801	1	0.363426	-0.0961933	-0.00762395	-0.00920132	0.372706	0.297991	0.173826	0.165177
GO_PERIPHERAL_NERVOUS_SYSTEM_AXON_REGENERATION	0.398154	-0.0103844	0.312661	-0.0280509	-0.00896472	0.201588	0.130554	0.165177	0.286503	0.0286818	0.110284	0.0716652	0.222804	0.395578	0.395236	1
GO_SCHWANN_CELL_MIGRATION	0.346049	0.13221	0.158447	0.0476103	-0.0880435	1	0.459094	0.210316	0.129607	0.0210316	-0.00799201	0.15587	0.265366	0.194884	0.227536	0.201588
GO_SYMPATHETIC_NERVOUS_SYSTEM_DEVELOPMENT	0.184684	0.0707188	0.209895	-0.161707	-0.093354	0.15587	0.23558	-0.00920132	0.218282	0.305431	0.692991	1	0.143409	0.179163	0.36545	0.0716652
GO_PERIPHERAL_NERVOUS_SYSTEM_NEURON_DIFFERENTIATION	0.175982	1	0.171881	-0.227062	-0.246333	0.13221	0.0737158	-0.112598	0.257795	0.226615	-0.0732688	0.0707188	0.244703	0.0619381	0.110863	-0.0103844
GO_RESPONSE_TO_NERVE_GROWTH_FACTOR	0.157527	0.0737158	0.193596	0.053578	0.0671434	0.459094	1	0.14801	0.249671	0.317866	0.250854	0.23558	0.197907	0.243493	0.258794	0.130554
GO_SYMPATHETIC_GANGLION_DEVELOPMENT	0.0634629	-0.0732688	0.233346	-0.136942	-0.0859404	-0.00799201	0.250854	-0.00762395	0.0602292	0.355329	1	0.692991	0.0446659	0.202639	0.319207	0.110284
GO_PERIPHERAL_NERVOUS_SYSTEM_MYELIN_MAINTENANCE	0.0136705	-0.227062	-0.128897	1	0.0836532	0.0476103	0.053578	0.0733214	0.032599	0.0376466	-0.136942	-0.161707	0.0274725	0.0351491	-0.15148	-0.0280509
GO_AXONOGENESIS_INVOLVED_IN_INNERVATION	-0.0400126	0.226615	0.177454	0.0376466	-0.161917	0.0210316	0.317866	-0.0961933	0.183658	1	0.355329	0.305431	0.0186393	0.225774	0.396761	0.0286818
NEGATIVE_REGULATION_OF_SCHWANN_CELL_PROLIFERATION	-0.10784	-0.246333	-0.233766	0.0836532	1	-0.0880435	0.0671434	-0.034413	-0.061754	-0.161917	-0.0859404	-0.093354	-0.0383301	-0.111546	-0.25443	-0.00896472
GSE65858 (n=253)	SC score	PANGLAO_DB_SCHWANN_CELLS	GO_PERIPHERAL_NERVOUS_SYSTEM_AXON_REGENERATION	GO_PERIPHERAL_NERVOUS_SYSTEM_NEURON_DIFFERENTIATION	MYELINATING_SCHWANN_CELLS(MOUSE)	NON_MYELINATING_SCHWANN_CELLS(MOUSE)	GO_AXONOGENESIS_INVOLVED_IN_INNERVATION	GO_SYMPATHETIC_NERVOUS_SYSTEM_DEVELOPMENT	GO_SYMPATHETIC_GANGLION_DEVELOPMENT	GO_SCHWANN_CELL_MIGRATION	NEGATIVE_REGULATION_OF_SCHWANN_CELLS_PROLIFERATION	GO_RESPONSE_TO_NERVE_GROWTH_FACTOR	REACTOME_EGR2_AND_SOX10_MEDIATED_INITIATION_OF_SCHWANN_CELL_MYELINATION	GO_MYELIN_SHEATH	CURATED_TRANSCRIPTS_NOT_PREVIUOSLY_IDENTIFIED_AS_MYELINATING_SCHWANN_CELLS(MOUSE)	GO_PERIPHERAL_NERVOUS_SYSTEM_MYELIN_MAINTENANCE
SC score	1	0.633849	0.401237	-0.0479466	0.428781	0.435625	0.18439	0.312643	0.317905	0.295536	0.231743	0.219122	0.463418	0.414985	0.0707565	-0.0925193
PANGLAO_DB_SCHWANN_CELLS	0.633849	1	0.420413	-0.0438006	0.465149	0.486997	0.177417	0.204012	0.164855	0.185125	0.237249	0.0748365	0.405061	0.313493	0.0415916	-0.0491189
REACTOME_EGR2_AND_SOX10_MEDIATED_INITIATION_OF_SCHWANN_CELL_MYELINATION	0.463418	0.405061	0.285364	-0.197455	0.350657	0.317874	0.107865	0.206008	0.255353	0.258126	0.0381326	0.274502	1	0.434615	0.0176406	0.0541459
NON_MYELINATING_SCHWANN_CELLS (MOUSE)	0.435625	0.486997	0.413972	-0.105433	0.660896	1	0.425833	0.336997	0.336902	0.0572115	0.0859013	-0.0131056	0.317874	0.0237265	0.110701	-0.238543
MYELINATING_SCHWANN_CELLS (MOUSE)	0.428781	0.465149	0.399139	-0.19445	1	0.660896	0.335244	0.208646	0.304643	0.274353	0.160996	0.275919	0.350657	0.317491	0.215173	-0.0588595
GO_MYELIN_SHEATH	0.414985	0.313493	0.233276	-0.206575	0.317491	0.0237265	0.088383	0.0610425	0.208124	0.382619	0.15254	0.364333	0.434615	1	0.0138725	0.191053
GO_PERIPHERAL_NERVOUS_SYSTEM_AXON_REGENERATION	0.401237	0.420413	1	-0.107596	0.399139	0.413972	0.298387	0.22889	0.302528	0.174518	0.102304	0.133458	0.285364	0.233276	-0.0217821	-0.0548247
GO_SYMPATHETIC_GANGLION_DEVELOPMENT	0.317905	0.164855	0.302528	-0.0470144	0.304643	0.336902	0.373099	0.724991	1	0.132776	0.0434516	0.0600592	0.255353	0.208124	0.108876	-0.185264
GO_SYMPATHETIC_NERVOUS_SYSTEM_DEVELOPMENT	0.312643	0.204012	0.22889	0.159299	0.208646	0.336997	0.309837	1	0.724991	0.0336206	0.0738569	0.012724	0.206008	0.0610425	0.167521	-0.284664
GO_SCHWANN_CELL_MIGRATION	0.295536	0.185125	0.174518	-0.157194	0.274353	0.0572115	0.0181726	0.0336206	0.132776	1	0.152793	0.284627	0.258126	0.382619	0.0241637	0.148318
NEGATIVE_REGULATION_OF_SCHWANN_CELLS_PROLIFERATION	0.231743	0.237249	0.102304	-0.0316154	0.160996	0.0859013	-0.0128588	0.0738569	0.0434516	0.152793	1	0.0989698	0.0381326	0.15254	-0.0432671	-0.00643348
GO_RESPONSE_TO_NERVE_GROWTH_FACTOR	0.219122	0.0748365	0.133458	-0.121314	0.275919	-0.0131056	0.0849536	0.012724	0.0600592	0.284627	0.0989698	1	0.274502	0.364333	0.0739695	0.142922
GO_AXONOGENESIS_INVOLVED_IN_INNERVATION	0.18439	0.177417	0.298387	-0.0354434	0.335244	0.425833	1	0.309837	0.373099	0.0181726	-0.0128588	0.0849536	0.107865	0.088383	0.087104	-0.233729
CURATED_TRANSCRIPTS_NOT_PREVIUOSLY_IDENTIFIED_AS_MYELINATING_SCHWANN_CELLS (MOUSE)	0.0707565	0.0415916	-0.0217821	-0.0627276	0.215173	0.110701	0.087104	0.167521	0.108876	0.0241637	-0.0432671	0.0739695	0.0176406	0.0138725	1	-0.083513
GO_PERIPHERAL_NERVOUS_SYSTEM_NEURON_DIFFERENTIATION	-0.0479466	-0.0438006	-0.107596	1	-0.19445	-0.105433	-0.0354434	0.159299	-0.0470144	-0.157194	-0.0316154	-0.121314	-0.197455	-0.206575	-0.0627276	-0.123563
GO_PERIPHERAL_NERVOUS_SYSTEM_MYELIN_MAINTENANCE	-0.0925193	-0.0491189	-0.0548247	-0.123563	-0.0588595	-0.238543	-0.233729	-0.284664	-0.185264	0.148318	-0.00643348	0.142922	0.0541459	0.191053	-0.083513	1
GSE39368 (n=136)	SC score	CURATED_TRANCRIPTS_NOT_IDENTIFIED_PREVIUOSLY_AS_SCHWANN_CELLS(MOUSE)	GO_AXONOGENESIS_INVOLVED_IN_INNERVATION	GO_MYELIN_SHEATH	GO_PERIPHERAL_NERVOUS_SYSTEM_AXON_REGENERATION	GO_PERIPHERAL_NERVOUS_SYSTEM_MYELIN_MAINTENANCE	GO_PERIPHERAL_NERVOUS_SYSTEM_NEURON_DIFFERENTIATION	GO_RESPONSE_TO_NERVE_GROWTH_FACTOR	GO_SCHWANN_CELL_MIGRATION	GO_SYMPATHETIC_GANGLION_DEVELOPMENT	GO_SYMPATHETIC_NERVOUS_SYSTEM_DEVELOPMENT	MYELINATING_SCHWANN_CELLS(MOUSE)	NEGATIVE_REGULATION_OF_SCWANN_CELLS	NON_MYELINATING_SCHWANN_CELLS(MOUSE)	PANGLAO_DB_SCHWANN_CELLS	REACTOME_EGR2_SOX10_MEDIATED_INITIATION_OF_SCHWANN_CELL_MYELINATION
SC score	1	0.323622	0.259383	-0.0119158	0.278977	-0.299211	0.182893	0.236268	0.122672	-0.0306378	0.289768	0.399556	-0.142408	0.331038	0.623799	0.442712
PANGLAO_DB_SCHWANN_CELLS	0.623799	0.375313	0.438548	-0.00393846	0.325065	-0.291416	0.279192	0.114991	0.142038	0.00739973	0.338139	0.356427	-0.102493	0.276137	1	0.213135
REACTOME_EGR2_SOX10_MEDIATED_INITIATION_OF_SCHWANN_CELL_MYELINATION	0.442712	0.265954	0.132421	0.226437	0.307416	0.0351036	-0.0354096	0.420424	0.169404	0.202496	0.343468	0.412926	0.0174776	0.371834	0.213135	1
MYELINATING_SCHWANN_CELLS (MOUSE)	0.399556	0.757834	0.0720954	0.277639	0.416036	-0.0304597	0.0081897	0.186528	0.169769	0.0891461	0.158052	1	-0.0458391	0.666896	0.356427	0.412926
NON_MYELINATING_SCHWANN_CELLS (MOUSE)	0.331038	0.457279	0.0925115	0.0971234	0.453826	-0.137709	0.0841368	0.00671935	0.0667939	0.195546	0.267077	0.666896	-0.143599	1	0.276137	0.371834
CURATED_TRANSCRIPTS_NOT_PREVIUOSLY_IDENTIFIED_AS_MYELINATING_SCHWANN_CELLS (MOUSE)	0.323622	1	-0.00700703	0.269278	0.330312	-0.070415	0.0213453	0.142252	0.263434	0.0390763	0.0791458	0.757834	-0.0353274	0.457279	0.375313	0.265954
GO_SYMPATHETIC_NERVOUS_SYSTEM_DEVELOPMENT	0.289768	0.0791458	0.470512	0.00718055	0.0467021	0.0333045	0.238949	0.155965	0.110649	0.676353	1	0.158052	-0.107745	0.267077	0.338139	0.343468
GO_PERIPHERAL_NERVOUS_SYSTEM_AXON_REGENERATION	0.278977	0.330312	0.160331	0.250712	1	-0.172504	-0.0937124	0.137668	0.241762	0.0526566	0.0467021	0.416036	0.149741	0.453826	0.325065	0.307416
GO_AXONOGENESIS_INVOLVED_IN_INNERVATION	0.259383	-0.00700703	1	-0.128668	0.160331	-0.0977216	0.184692	0.0956896	-0.0923882	0.459393	0.470512	0.0720954	0.0407841	0.0925115	0.438548	0.132421
GO_RESPONSE_TO_NERVE_GROWTH_FACTOR	0.236268	0.142252	0.0956896	0.219798	0.137668	0.247703	0.0283226	1	0.131343	0.116448	0.155965	0.186528	0.192313	0.00671935	0.114991	0.420424
GO_PERIPHERAL_NERVOUS_SYSTEM_NEURON_DIFFERENTIATION	0.182893	0.0213453	0.184692	-0.23341	-0.0937124	-0.19972	1	0.0283226	-0.0331766	0.070721	0.238949	0.0081897	-0.166787	0.0841368	0.279192	-0.0354096
GO_SCHWANN_CELL_MIGRATION	0.122672	0.263434	-0.0923882	0.297686	0.241762	0.0666524	-0.0331766	0.131343	1	0.0253865	0.110649	0.169769	0.116444	0.0667939	0.142038	0.169404
GO_MYELIN_SHEATH	-0.0119158	0.269278	-0.128668	1	0.250712	0.370587	-0.23341	0.219798	0.297686	0.138449	0.00718055	0.277639	0.233643	0.0971234	-0.00393846	0.226437
GO_SYMPATHETIC_GANGLION_DEVELOPMENT	-0.0306378	0.0390763	0.459393	0.138449	0.0526566	0.158723	0.070721	0.116448	0.0253865	1	0.676353	0.0891461	-0.0812966	0.195546	0.00739973	0.202496
NEGATIVE_REGULATION_OF_SCWANN_CELLS_PROLIFERATION	-0.142408	-0.0353274	0.0407841	0.233643	0.149741	0.115339	-0.166787	0.192313	0.116444	-0.0812966	-0.107745	-0.0458391	1	-0.143599	-0.102493	0.0174776
GO_PERIPHERAL_NERVOUS_SYSTEM_MYELIN_MAINTENANCE	-0.299211	-0.070415	-0.0977216	0.370587	-0.172504	1	-0.19972	0.247703	0.0666524	0.158723	0.0333045	-0.0304597	0.115339	-0.137709	-0.291416	0.0351036

## Sheet: Table S5
Table S5: Spearman's correlation matrix for GSVA scores based on RNA-seq data from other solid tumors from TCGA
TCGA-LUSC (n=550)	SC score	CURATED_TRANSCRIPTS_NOT_IDENTIFIED_PREVIUOSLY_AS_SCHWANN_CELLS(MOUSE)	GO_AXONOGENESIS_INVOLVED_IN_INNERVATION	GO_MYELIN_SHEATH	GO_PERIPHERAL_NERVOUS_SYSTEM_AXON_REGENERATION	GO_PERIPHERAL_NERVOUS_SYSTEM_MYELIN_MAINTENANCE	GO_PERIPHERAL_NERVOUS_SYSTEM_NEURON_DIFFERENTIATION	GO_RESPONSE_TO_NERVE_GROWTH_FACTOR	GO_SCHWANN_CELL_MIGRATION	GO_SYMPATHETIC_GANGLION_DEVELOPMENT	GO_SYMPATHETIC_NERVOUS_SYSTEM_DEVELOPMENT	PANGLAO_DB_SCHWANN_CELLS	MEILINATED-SCHWANN-CELLS(MOUSE)	REACTOME_EGR2_AND_SOX10_MEDIATED_INITIATION_OF_SCHWANN_CELL_MYELINATION	NEGATIVE_REGULATION_OF_SCHWANN_CELL_PROLIFERATION	NON-MEILINATED-SCHWANN-CELLS(MOUSE)
SC score	1	0.556893	0.468522	0.602492	0.318674	0.00497142	0.0755327	0.467626	0.477615	0.53494	0.572837	0.595598	0.544405	0.707027	0.254893	0.468002
REACTOME_EGR2_AND_SOX10_MEDIATED_INITIATION_OF_SCHWANN_CELL_MYELINATION	0.707027	0.466448	0.33348	0.683121	0.226397	0.175642	-0.00108532	0.732116	0.427941	0.52361	0.446861	0.334265	0.593646	1	0.439137	0.513918
GO_MYELIN_SHEATH	0.602492	0.644792	0.380022	1	0.123064	0.339482	-0.259837	0.735538	0.358157	0.488908	0.269642	0.323617	0.799952	0.683121	0.55909	0.665368
PANGLAO_DB_SCHWANN_CELLS	0.595598	0.574928	0.312175	0.323617	0.393874	0.124665	0.105387	0.129721	0.285063	0.363217	0.415861	1	0.432741	0.334265	0.0402477	0.402723
GO_SYMPATHETIC_NERVOUS_SYSTEM_DEVELOPMENT	0.572837	0.222819	0.39043	0.269642	0.163245	0.03503	0.358665	0.29809	0.163874	0.739074	1	0.415861	0.247488	0.446861	0.116743	0.384829
CURATED_TRANSCRIPTS_NOT_IDENTIFIED_PREVIUOSLY_AS_SCHWANN_CELLS(MOUSE)	0.556893	1	0.528601	0.644792	0.308108	0.168041	-0.278111	0.36775	0.390828	0.449424	0.222819	0.574928	0.882961	0.466448	0.229677	0.706901
MEILINATED-SCHWANN-CELLS(MOUSE)	0.544405	0.882961	0.532886	0.799952	0.238503	0.267976	-0.322534	0.591873	0.339489	0.52766	0.247488	0.432741	1	0.593646	0.391955	0.855252
GO_SYMPATHETIC_GANGLION_DEVELOPMENT	0.53494	0.449424	0.546363	0.488908	0.211924	0.222689	0.0384758	0.468912	0.241763	1	0.739074	0.363217	0.52766	0.52361	0.235423	0.575726
GO_SCHWANN_CELL_MIGRATION	0.477615	0.390828	0.296685	0.358157	0.488395	0.0753614	-0.102926	0.342188	1	0.241763	0.163874	0.285063	0.339489	0.427941	0.348032	0.189808
GO_AXONOGENESIS_INVOLVED_IN_INNERVATION	0.468522	0.528601	1	0.380022	0.10745	-0.0905621	-0.171644	0.201634	0.296685	0.546363	0.39043	0.312175	0.532886	0.33348	0.112995	0.521049
NON-MEILINATED-SCHWANN-CELLS(MOUSE)	0.468002	0.706901	0.521049	0.665368	0.160676	0.26697	-0.182829	0.513827	0.189808	0.575726	0.384829	0.402723	0.855252	0.513918	0.316855	1
GO_RESPONSE_TO_NERVE_GROWTH_FACTOR	0.467626	0.36775	0.201634	0.735538	0.100218	0.443379	-0.0863416	1	0.342188	0.468912	0.29809	0.129721	0.591873	0.732116	0.635379	0.513827
GO_PERIPHERAL_NERVOUS_SYSTEM_AXON_REGENERATION	0.318674	0.308108	0.10745	0.123064	1	0.101788	0.0816764	0.100218	0.488395	0.211924	0.163245	0.393874	0.238503	0.226397	-0.0143416	0.160676
NEGATIVE_REGULATION_OF_SCHWANN_CELL_PROLIFERATION	0.254893	0.229677	0.112995	0.55909	-0.0143416	0.454676	-0.158846	0.635379	0.348032	0.235423	0.116743	0.0402477	0.391955	0.439137	1	0.316855
GO_PERIPHERAL_NERVOUS_SYSTEM_NEURON_DIFFERENTIATION	0.0755327	-0.278111	-0.171644	-0.259837	0.0816764	-0.114611	1	-0.0863416	-0.102926	0.0384758	0.358665	0.105387	-0.322534	-0.00108532	-0.158846	-0.182829
GO_PERIPHERAL_NERVOUS_SYSTEM_MYELIN_MAINTENANCE	0.00497142	0.168041	-0.0905621	0.339482	0.101788	1	-0.114611	0.443379	0.0753614	0.222689	0.03503	0.124665	0.267976	0.175642	0.454676	0.26697
TCGA-CESC (n=304)	SC score	MYELIATING_SCHWANN_CELLS(MOUSE)	GO_AXONOGENESIS_INVOLVED_IN_INNERVATION	CURATED_TRANCRIPTS_NOT_IDENTIFIED_PREVIUOSLY_AS_SCHWANN_CELLS(MOUSE)	GO_MYELIN_SHEATH	GO_PERIPHERAL_NERVOUS_SYSTEM_AXON_REGENERATION	GO_PERIPHERAL_NERVOUS_SYSTEM_MYELIN_MAINTENANCE	GO_PERIPHERAL_NERVOUS_SYSTEM_NEURON_DIFFERENTIATION	GO_RESPONSE_TO_NERVE_GROWTH_FACTOR	GO_SCHWANN_CELL_MIGRATION	GO_SYMPATHETIC_GANGLION_DEVELOPMENT	NEGATIVE_REGULATION_OF_SCHWANN_CELLS_PROLIFERATION	NON_MYELINATING_SCHWANN_CELLS(MOUSE)	PANGLAO_DB_SCHWANN_CELLS	REACTOME_EGR2_AND_SOX10_MEDIATED_INITIATION_OF_SCHWANN_CELL_MYELINATION	GO_SYMPATHETIC_NERVOUS_SYSTEM_DEVELOPMENT
SC score	1	0.189815	0.356354	0.245655	0.376251	0.386263	-0.185916	0.246582	0.17977	0.275658	0.416613	-0.030444	0.20546	0.554401	0.516605	0.559584
GO_SYMPATHETIC_NERVOUS_SYSTEM_DEVELOPMENT	0.559584	0.178398	0.585245	0.228662	0.0360814	0.392637	-0.223609	0.124841	0.0140246	0.0604943	0.812096	-0.145606	0.196896	0.398233	0.349627	1
PANGLAO_DB_SCHWANN_CELLS	0.554401	0.229258	0.273304	0.449361	0.110839	0.41625	-0.160081	0.346081	-0.199875	0.14224	0.22133	-0.315141	0.135011	1	0.133787	0.398233
REACTOME_EGR2_AND_SOX10_MEDIATED_INITIATION_OF_SCHWANN_CELL_MYELINATION	0.516605	0.268654	0.188801	0.103379	0.43158	0.152455	0.0704354	-0.0438629	0.612556	0.193529	0.311027	0.313132	0.23945	0.133787	1	0.349627
GO_SYMPATHETIC_GANGLION_DEVELOPMENT	0.416613	0.245855	0.60388	0.227392	-0.00732878	0.309836	-0.147559	-0.0414402	0.0605763	-0.022953	1	-0.122312	0.243275	0.22133	0.311027	0.812096
GO_PERIPHERAL_NERVOUS_SYSTEM_AXON_REGENERATION	0.386263	0.240678	0.229531	0.369481	0.0587289	1	0.0239738	0.295322	0.0526781	0.578496	0.309836	-0.0960353	0.0977071	0.41625	0.152455	0.392637
GO_MYELIN_SHEATH	0.376251	0.383367	-0.0226527	0.250258	1	0.0587289	0.180963	0.0327638	0.439854	0.224931	-0.00732878	0.150236	0.290232	0.110839	0.43158	0.0360814
GO_AXONOGENESIS_INVOLVED_IN_INNERVATION	0.356354	0.140335	1	0.201555	-0.0226527	0.229531	-0.263757	0.0647814	-0.0260582	0.0287646	0.60388	-0.09143	0.232719	0.273304	0.188801	0.585245
GO_SCHWANN_CELL_MIGRATION	0.275658	0.0422736	0.0287646	0.133328	0.224931	0.578496	0.121102	0.211314	0.329747	1	-0.022953	0.23934	-0.186698	0.14224	0.193529	0.0604943
GO_PERIPHERAL_NERVOUS_SYSTEM_NEURON_DIFFERENTIATION	0.246582	-0.0197507	0.0647814	0.118492	0.0327638	0.295322	-0.204804	1	-0.0967828	0.211314	-0.0414402	-0.263082	-0.0499483	0.346081	-0.0438629	0.124841
CURATED_TRANCRIPTS_NOT_IDENTIFIED_PREVIUOSLY_AS_SCHWANN_CELLS (MOUSE)	0.245655	0.825049	0.201555	1	0.250258	0.369481	-0.0185291	0.118492	0.0825695	0.133328	0.227392	-0.155941	0.503786	0.449361	0.103379	0.228662
NON_MYELINATING_SCHWANN_CELLS (MOUSE)	0.20546	0.661635	0.232719	0.503786	0.290232	0.0977071	-0.094264	-0.0499483	0.135098	-0.186698	0.243275	-0.0209877	1	0.135011	0.23945	0.196896
MYELIATING_SCHWANN_CELLS (MOUSE)	0.189815	1	0.140335	0.825049	0.383367	0.240678	0.0632869	-0.0197507	0.321873	0.0422736	0.245855	-0.0111525	0.661635	0.229258	0.268654	0.178398
GO_RESPONSE_TO_NERVE_GROWTH_FACTOR	0.17977	0.321873	-0.0260582	0.0825695	0.439854	0.0526781	0.29765	-0.0967828	1	0.329747	0.0605763	0.478407	0.135098	-0.199875	0.612556	0.0140246
NEGATIVE_REGULATION_OF_SCHWANN_CELLS_PROLIFERATION	-0.030444	-0.0111525	-0.09143	-0.155941	0.150236	-0.0960353	0.161698	-0.263082	0.478407	0.23934	-0.122312	1	-0.0209877	-0.315141	0.313132	-0.145606
GO_PERIPHERAL_NERVOUS_SYSTEM_MYELIN_MAINTENANCE	-0.185916	0.0632869	-0.263757	-0.0185291	0.180963	0.0239738	1	-0.204804	0.29765	0.121102	-0.147559	0.161698	-0.094264	-0.160081	0.0704354	-0.223609
TCGA-BRCA (n=1102)	SC score	CURATED_TRANSCRIPTS_NOT_IDENTIFIED_PREVIUOSLY_AS_SCHWANN_CELLS(MOUSE)	GO_AXONOGENESIS_INVOLVED_IN_INNERVATION	GO_MYELIN_SHEATH	GO_PERIPHERAL_NERVOUS_SYSTEM_AXON_REGENERATION	GO_PERIPHERAL_NERVOUS_SYSTEM_MYELIN_MAINTENANCE	GO_PERIPHERAL_NERVOUS_SYSTEM_NEURON_DIFFERENTIATION	GO_RESPONSE_TO_NERVE_GROWTH_FACTOR	GO_SCHWANN_CELL_MIGRATION	GO_SYMPATHETIC_GANGLION_DEVELOPMENT	GO_SYMPATHETIC_NERVOUS_SYSTEM_DEVELOPMENT	MYELIATING_SCHWANN_CELLS(MOUSE)	NEGATIVE_REGULATION_OF_SCHWANN_CELLS_PROLIFERATION	NON_MYELINATING_SCHWANN_CELLS(MOUSE)	PANGLAO_DB_SCHWANN_CELLS	REACTOME_EGR2_AND_SOX10_MEDIATED_INITIATION_OF_SCHWANN_CELL_MYELINATION
SC score	1	0.451078	0.473867	0.434102	0.409325	-0.168581	0.427678	0.341248	0.452961	0.504594	0.613126	0.444726	-0.0170016	0.349309	0.542097	0.628269
REACTOME_EGR2_AND_SOX10_MEDIATED_INITIATION_OF_SCHWANN_CELL_MYELINATION	0.628269	0.26004	0.519603	0.556664	0.160117	-0.120996	0.292877	0.55665	0.443369	0.562616	0.5506	0.380616	0.188274	0.379462	0.175182	1
GO_SYMPATHETIC_NERVOUS_SYSTEM_DEVELOPMENT	0.613126	0.326767	0.550724	0.298768	0.379301	-0.2312	0.482626	0.220495	0.418068	0.749726	1	0.306502	0.0337213	0.317224	0.320749	0.5506
PANGLAO_DB_SCHWANN_CELLS	0.542097	0.736166	0.277571	0.133079	0.545441	0.0424704	0.572734	-0.105783	0.17465	0.0415464	0.320749	0.568865	-0.300106	0.378277	1	0.175182
GO_SYMPATHETIC_GANGLION_DEVELOPMENT	0.504594	0.160576	0.576428	0.381248	0.16193	-0.209785	0.228892	0.383192	0.35794	1	0.749726	0.273877	0.174339	0.388404	0.0415464	0.562616
GO_AXONOGENESIS_INVOLVED_IN_INNERVATION	0.473867	0.379536	1	0.167258	0.295769	-0.302622	0.474443	0.237175	0.398212	0.576428	0.550724	0.400697	-0.028547	0.397801	0.277571	0.519603
GO_SCHWANN_CELL_MIGRATION	0.452961	0.216275	0.398212	0.20214	0.469578	-0.217978	0.220137	0.165187	1	0.35794	0.418068	0.234331	0.22268	0.202476	0.17465	0.443369
CURATED_TRANSCRIPTS_NOT_IDENTIFIED_PREVIUOSLY_AS_SCHWANN_CELLS(MOUSE)	0.451078	1	0.379536	0.23634	0.52491	-0.0323461	0.586023	-0.0140182	0.216275	0.160576	0.326767	0.8672	-0.156711	0.655398	0.736166	0.26004
MYELIATING_SCHWANN_CELLS(MOUSE)	0.444726	0.8672	0.400697	0.43149	0.416578	0.0387113	0.500921	0.26053	0.234331	0.273877	0.306502	1	0.0319718	0.801201	0.568865	0.380616
GO_MYELIN_SHEATH	0.434102	0.23634	0.167258	1	0.0223782	0.0857908	0.0681278	0.54727	0.20214	0.381248	0.298768	0.43149	0.280951	0.46737	0.133079	0.556664
GO_PERIPHERAL_NERVOUS_SYSTEM_NEURON_DIFFERENTIATION	0.427678	0.586023	0.474443	0.0681278	0.45106	-0.0943176	1	0.0121779	0.220137	0.228892	0.482626	0.500921	-0.19391	0.409111	0.572734	0.292877
GO_PERIPHERAL_NERVOUS_SYSTEM_AXON_REGENERATION	0.409325	0.52491	0.295769	0.0223782	1	-0.0552542	0.45106	-0.135521	0.469578	0.16193	0.379301	0.416578	-0.156586	0.287445	0.545441	0.160117
NON_MYELINATING_SCHWANN_CELLS(MOUSE)	0.349309	0.655398	0.397801	0.46737	0.287445	0.0520258	0.409111	0.239888	0.202476	0.388404	0.317224	0.801201	0.134416	1	0.378277	0.379462
GO_RESPONSE_TO_NERVE_GROWTH_FACTOR	0.341248	-0.0140182	0.237175	0.54727	-0.135521	0.0676663	0.0121779	1	0.165187	0.383192	0.220495	0.26053	0.354824	0.239888	-0.105783	0.55665
NEGATIVE_REGULATION_OF_SCHWANN_CELLS_PROLIFERATION	-0.0170016	-0.156711	-0.028547	0.280951	-0.156586	0.0538594	-0.19391	0.354824	0.22268	0.174339	0.0337213	0.0319718	1	0.134416	-0.300106	0.188274
GO_PERIPHERAL_NERVOUS_SYSTEM_MYELIN_MAINTENANCE	-0.168581	-0.0323461	-0.302622	0.0857908	-0.0552542	1	-0.0943176	0.0676663	-0.217978	-0.209785	-0.2312	0.0387113	0.0538594	0.0520258	0.0424704	-0.120996
TCGA-ESCA (n=161)	SC score	CURATED_TRANSCRIPTS_NOT_IDENTIFIED_PREVIUOSLY_AS_SCHWANN_CELLS(MOUSE)	GO_AXONOGENESIS_INVOLVED_IN_INNERVATION	GO_MYELIN_SHEATH	GO_PERIPHERAL_NERVOUS_SYSTEM_AXON_REGENERATION	GO_PERIPHERAL_NERVOUS_SYSTEM_MYELIN_MAINTENANCE	GO_PERIPHERAL_NERVOUS_SYSTEM_NEURON_DIFFERENTIATION	GO_SCHWANN_CELL_MIGRATION	GO_SYMPATHETIC_GANGLION_DEVELOPMENT	GO_SYMPATHETIC_NERVOUS_SYSTEM_DEVELOPMENT	MYELIATING_SCHWANN_CELLS(MOUSE)	NEGATIVE_REGULATION_OF_SCHWANN_CELLS_PROLIFERATION	NON_MYELINATING_SCHWANN_CELLS(MOUSE)	PANGLAO_DB_SCHWANN_CELLS	REACTOME_EGR2_AND_SOX10_MEDIATED_INITIATION_OF_SCHWANN_CELL_MYELINATION	GO_RESPONSE_TO_NERVE_GROWTH_FACTOR
SC score	1	0.417909	0.454842	0.380259	0.223674	-0.17494	0.41497	0.159228	0.575857	0.707074	0.42448	0.00506096	0.407416	0.632632	0.659826	0.317276
GO_SYMPATHETIC_NERVOUS_SYSTEM_DEVELOPMENT	0.707074	0.396961	0.53574	0.045934	0.248194	-0.242342	0.614642	0.117176	0.791902	1	0.321138	-0.0882016	0.336105	0.62967	0.508167	0.228402
REACTOME_EGR2_AND_SOX10_MEDIATED_INITIATION_OF_SCHWANN_CELL_MYELINATION	0.659826	0.323476	0.280584	0.374615	0.101898	0.0830084	0.298119	0.189107	0.511056	0.508167	0.426918	0.188184	0.38231	0.336997	1	0.562842
PANGLAO_DB_SCHWANN_CELLS	0.632632	0.669243	0.423119	0.218369	0.411045	-0.126481	0.447452	0.187307	0.376303	0.62967	0.515407	-0.186396	0.353267	1	0.336997	0.117417
GO_SYMPATHETIC_GANGLION_DEVELOPMENT	0.575857	0.346549	0.513035	0.129138	0.18777	-0.136706	0.395494	0.152781	1	0.791902	0.361134	0.0857603	0.343493	0.376303	0.511056	0.286611
GO_AXONOGENESIS_INVOLVED_IN_INNERVATION	0.454842	0.365496	1	0.169263	0.132281	-0.320367	0.177496	0.0446429	0.513035	0.53574	0.388544	-0.200089	0.50002	0.423119	0.280584	0.044085
MYELIATING_SCHWANN_CELLS(MOUSE)	0.42448	0.884216	0.388544	0.497357	0.370577	0.088354	0.232315	0.22098	0.361134	0.321138	1	0.0370198	0.681576	0.515407	0.426918	0.407264
CURATED_TRANSCRIPTS_NOT_IDENTIFIED_PREVIUOSLY_AS_SCHWANN_CELLS(MOUSE)	0.417909	1	0.365496	0.339499	0.416707	-0.00766046	0.269824	0.273128	0.346549	0.396961	0.884216	-0.0843685	0.52653	0.669243	0.323476	0.267673
GO_PERIPHERAL_NERVOUS_SYSTEM_NEURON_DIFFERENTIATION	0.41497	0.269824	0.177496	-0.0495083	0.337931	-0.091382	1	0.0944473	0.395494	0.614642	0.232315	-0.142621	0.251294	0.447452	0.298119	0.205906
NON_MYELINATING_SCHWANN_CELLS(MOUSE)	0.407416	0.52653	0.50002	0.386666	0.187655	-0.0649988	0.251294	-0.0249741	0.343493	0.336105	0.681576	-0.0850213	1	0.353267	0.38231	0.26256
GO_MYELIN_SHEATH	0.380259	0.339499	0.169263	1	0.25358	0.311197	-0.0495083	0.211287	0.129138	0.045934	0.497357	0.293001	0.386666	0.218369	0.374615	0.453114
GO_RESPONSE_TO_NERVE_GROWTH_FACTOR	0.317276	0.267673	0.044085	0.453114	0.0719922	0.414884	0.205906	0.164004	0.286611	0.228402	0.407264	0.386473	0.26256	0.117417	0.562842	1
GO_PERIPHERAL_NERVOUS_SYSTEM_AXON_REGENERATION	0.223674	0.416707	0.132281	0.25358	1	0.0896854	0.337931	0.703658	0.18777	0.248194	0.370577	0.0122958	0.187655	0.411045	0.101898	0.0719922
GO_SCHWANN_CELL_MIGRATION	0.159228	0.273128	0.0446429	0.211287	0.703658	0.158141	0.0944473	1	0.152781	0.117176	0.22098	0.141043	-0.0249741	0.187307	0.189107	0.164004
NEGATIVE_REGULATION_OF_SCHWANN_CELLS_PROLIFERATION	0.00506096	-0.0843685	-0.200089	0.293001	0.0122958	0.397743	-0.142621	0.141043	0.0857603	-0.0882016	0.0370198	1	-0.0850213	-0.186396	0.188184	0.386473
GO_PERIPHERAL_NERVOUS_SYSTEM_MYELIN_MAINTENANCE	-0.17494	-0.00766046	-0.320367	0.311197	0.0896854	1	-0.091382	0.158141	-0.136706	-0.242342	0.088354	0.397743	-0.0649988	-0.126481	0.0830084	0.414884
TCGA-LUAD (n=533)	SC score	CURATED_TRANSCRIPTS_NOT_IDENTIFIED_PREVIUOSLY_AS_SCHWANN_CELLS(MOUSE)	GO_AXONOGENESIS_INVOLVED_IN_INNERVATION	GO_MYELIN_SHEATH	GO_PERIPHERAL_NERVOUS_SYSTEM_AXON_REGENERATION	GO_RESPONSE_TO_NERVE_GROWTH_FACTOR	GO_SCHWANN_CELL_MIGRATION	GO_SYMPATHETIC_GANGLION_DEVELOPMENT	GO_SYMPATHETIC_NERVOUS_SYSTEM_DEVELOPMENT	MYELIATING_SCHWANN_CELLS(MOUSE)	NEGATIVE_REGULATION_OF_SCHWANN_CELLS_PROLIFERATION	NON_MYELINATING_SCHWANN_CELLS(MOUSE)	PANGLAO_DB_SCHWANN_CELLS	REACTOME_EGR2_AND_SOX10_MEDIATED_INITIATION_OF_SCHWANN_CELL_MYELINATION	GO_PERIPHERAL_NERVOUS_SYSTEM_MYELIN_MAINTENANCE	GO_PERIPHERAL_NERVOUS_SYSTEM_NEURON_DIFFERENTIATION
SC score	1	0.448872	0.354401	0.483913	0.256585	0.283296	0.391407	0.282698	0.471814	0.377657	0.0552054	0.269666	0.658667	0.644193	-0.153161	0.386607
PANGLAO_DB_SCHWANN_CELLS	0.658667	0.591983	0.229287	0.297736	0.375937	-0.101427	0.170286	0.127953	0.357035	0.421779	-0.212528	0.316332	1	0.246104	-0.069189	0.400293
REACTOME_EGR2_AND_SOX10_MEDIATED_INITIATION_OF_SCHWANN_CELL_MYELINATION	0.644193	0.360786	0.225609	0.618303	0.0886287	0.646386	0.410821	0.235513	0.233455	0.460309	0.361232	0.337784	0.246104	1	0.0775786	0.0534773
GO_MYELIN_SHEATH	0.483913	0.500044	0.0289841	1	0.127746	0.577796	0.299543	0.00127863	-0.0199945	0.66568	0.308307	0.479965	0.297736	0.618303	0.22887	-0.0521729
GO_SYMPATHETIC_NERVOUS_SYSTEM_DEVELOPMENT	0.471814	0.0581729	0.602556	-0.0199945	0.263566	0.0197556	0.179732	0.778391	1	-0.0391123	-0.0685014	0.0833233	0.357035	0.233455	-0.195677	0.534389
CURATED_TRANSCRIPTS_NOT_IDENTIFIED_PREVIUOSLY_AS_SCHWANN_CELLS(MOUSE)	0.448872	1	0.182619	0.500044	0.290692	0.228079	0.186456	0.102956	0.0581729	0.879793	-0.0281456	0.575967	0.591983	0.360786	0.0463172	0.0693429
GO_SCHWANN_CELL_MIGRATION	0.391407	0.186456	0.317491	0.299543	0.585044	0.178376	1	0.0715891	0.179732	0.199887	0.0750005	0.0225012	0.170286	0.410821	-0.192614	0.173931
GO_PERIPHERAL_NERVOUS_SYSTEM_NEURON_DIFFERENTIATION	0.386607	0.0693429	0.370554	-0.0521729	0.252005	-0.229002	0.173931	0.210783	0.534389	-0.0692941	-0.222378	-0.0549728	0.400293	0.0534773	-0.244	1
MYELIATING_SCHWANN_CELLS(MOUSE)	0.377657	0.879793	0.109554	0.66568	0.251838	0.440089	0.199887	0.0627559	-0.0391123	1	0.119868	0.747258	0.421779	0.460309	0.162749	-0.0692941
GO_AXONOGENESIS_INVOLVED_IN_INNERVATION	0.354401	0.182619	1	0.0289841	0.244638	0.0671309	0.317491	0.558045	0.602556	0.109554	-0.0786013	0.130736	0.229287	0.225609	-0.374233	0.370554
GO_RESPONSE_TO_NERVE_GROWTH_FACTOR	0.283296	0.228079	0.0671309	0.577796	-0.148017	1	0.178376	0.18284	0.0197556	0.440089	0.591219	0.398464	-0.101427	0.646386	0.224642	-0.229002
GO_SYMPATHETIC_GANGLION_DEVELOPMENT	0.282698	0.102956	0.558045	0.00127863	0.140939	0.18284	0.0715891	1	0.778391	0.0627559	0.0574505	0.195037	0.127953	0.235513	-0.0711105	0.210783
NON_MYELINATING_SCHWANN_CELLS(MOUSE)	0.269666	0.575967	0.130736	0.479965	0.127846	0.398464	0.0225012	0.195037	0.0833233	0.747258	0.207746	1	0.316332	0.337784	0.197945	-0.0549728
GO_PERIPHERAL_NERVOUS_SYSTEM_AXON_REGENERATION	0.256585	0.290692	0.244638	0.127746	1	-0.148017	0.585044	0.140939	0.263566	0.251838	-0.214409	0.127846	0.375937	0.0886287	-0.140543	0.252005
NEGATIVE_REGULATION_OF_SCHWANN_CELLS_PROLIFERATION	0.0552054	-0.0281456	-0.0786013	0.308307	-0.214409	0.591219	0.0750005	0.0574505	-0.0685014	0.119868	1	0.207746	-0.212528	0.361232	0.247817	-0.222378
GO_PERIPHERAL_NERVOUS_SYSTEM_MYELIN_MAINTENANCE	-0.153161	0.0463172	-0.374233	0.22887	-0.140543	0.224642	-0.192614	-0.0711105	-0.195677	0.162749	0.247817	0.197945	-0.069189	0.0775786	1	-0.244
TCGA-PAAD (n=177)	SC score	CURATED_TRANSCRIPTS_NOT_IDENTIFIED_PREVIUOSLY_AS_SCHWANN_CELLS(MOUSE)	GO_AXONOGENESIS_INVOLVED_IN_INNERVATION	GO_MYELIN_SHEATH	GO_PERIPHERAL_NERVOUS_SYSTEM_AXON_REGENERATION	GO_PERIPHERAL_NERVOUS_SYSTEM_MYELIN_MAINTENANCE	GO_PERIPHERAL_NERVOUS_SYSTEM_NEURON_DIFFERENTIATION	GO_RESPONSE_TO_NERVE_GROWTH_FACTOR	GO_SCHWANN_CELL_MIGRATION	GO_SYMPATHETIC_GANGLION_DEVELOPMENT	GO_SYMPATHETIC_NERVOUS_SYSTEM_DEVELOPMENT	MYELIATING_SCHWANN_CELLS(MOUSE)	NON_MYELINATING_SCHWANN_CELLS(MOUSE)	PANGLAO_DB_SCHWANN_CELLS	REACTOME_EGR2_AND_SOX10_MEDIATED_INITIATION_OF_SCHWANN_CELL_MYELINATION	NEGATIVE_REGULATION_OF_SCHWANN_CELLS_PROLIFERATION
SC score	1	0.516614	0.701299	0.48789	0.305063	-0.350295	0.626028	0.47916	0.345778	0.61733	0.666293	0.530079	0.508598	0.616813	0.73963	0.133464
REACTOME_EGR2_AND_SOX10_MEDIATED_INITIATION_OF_SCHWANN_CELL_MYELINATION	0.73963	0.362719	0.586867	0.604508	0.219028	-0.0376768	0.375628	0.621524	0.392417	0.4655	0.42314	0.598728	0.554403	0.263097	1	0.37951
GO_AXONOGENESIS_INVOLVED_IN_INNERVATION	0.701299	0.230183	1	0.202431	0.238463	-0.360356	0.541892	0.464896	0.383466	0.70524	0.691673	0.270985	0.418567	0.310062	0.586867	0.156472
GO_SYMPATHETIC_NERVOUS_SYSTEM_DEVELOPMENT	0.666293	0.309019	0.691673	0.23961	0.27941	-0.206777	0.54199	0.291542	0.270169	0.843391	1	0.288434	0.376188	0.422662	0.42314	0.0367181
GO_PERIPHERAL_NERVOUS_SYSTEM_NEURON_DIFFERENTIATION	0.626028	0.377989	0.541892	0.14043	0.273941	-0.35759	1	0.15644	0.276906	0.400023	0.54199	0.28052	0.365926	0.434945	0.375628	-0.118575
GO_SYMPATHETIC_GANGLION_DEVELOPMENT	0.61733	0.290689	0.70524	0.305751	0.240262	-0.184636	0.400023	0.458774	0.31409	1	0.843391	0.360819	0.411437	0.332406	0.4655	0.146678
PANGLAO_DB_SCHWANN_CELLS	0.616813	0.606259	0.310062	0.195679	0.435772	-0.321458	0.434945	-0.04244	0.0204809	0.332406	0.422662	0.335999	0.210581	1	0.263097	-0.366603
MYELIATING_SCHWANN_CELLS(MOUSE)	0.530079	0.795028	0.270985	0.737777	0.112418	0.144003	0.28052	0.607919	0.147405	0.360819	0.288434	1	0.784496	0.335999	0.598728	0.242082
CURATED_TRANSCRIPTS_NOT_IDENTIFIED_PREVIUOSLY_AS_SCHWANN_CELLS(MOUSE)	0.516614	1	0.230183	0.405027	0.276211	-0.0401482	0.377989	0.249119	0.10131	0.290689	0.309019	0.795028	0.558891	0.606259	0.362719	-0.0803765
NON_MYELINATING_SCHWANN_CELLS(MOUSE)	0.508598	0.558891	0.418567	0.556991	0.0914177	0.0605469	0.365926	0.60574	0.161086	0.411437	0.376188	0.784496	1	0.210581	0.554403	0.243296
GO_MYELIN_SHEATH	0.48789	0.405027	0.202431	1	0.117287	0.263372	0.14043	0.614253	0.227844	0.305751	0.23961	0.737777	0.556991	0.195679	0.604508	0.34818
GO_RESPONSE_TO_NERVE_GROWTH_FACTOR	0.47916	0.249119	0.464896	0.614253	-0.0810105	0.0787447	0.15644	1	0.293572	0.458774	0.291542	0.607919	0.60574	-0.04244	0.621524	0.568524
GO_SCHWANN_CELL_MIGRATION	0.345778	0.10131	0.383466	0.227844	0.561259	0.0325717	0.276906	0.293572	1	0.31409	0.270169	0.147405	0.161086	0.0204809	0.392417	0.272468
GO_PERIPHERAL_NERVOUS_SYSTEM_AXON_REGENERATION	0.305063	0.276211	0.238463	0.117287	1	-0.0125193	0.273941	-0.0810105	0.561259	0.240262	0.27941	0.112418	0.0914177	0.435772	0.219028	-0.172394
NEGATIVE_REGULATION_OF_SCHWANN_CELLS_PROLIFERATION	0.133464	-0.0803765	0.156472	0.34818	-0.172394	0.149073	-0.118575	0.568524	0.272468	0.146678	0.0367181	0.242082	0.243296	-0.366603	0.37951	1
GO_PERIPHERAL_NERVOUS_SYSTEM_MYELIN_MAINTENANCE	-0.350295	-0.0401482	-0.360356	0.263372	-0.0125193	1	-0.35759	0.0787447	0.0325717	-0.184636	-0.206777	0.144003	0.0605469	-0.321458	-0.0376768	0.149073
TCGA-PRAD (n=498)	SC score	REACTOME_EGR2_AND_SOX10_MEDIATED_INITIATION_OF_SCHWANN_CELL_MYELINATION	PANGLAO_DB_SCHWANN_CELLS	NON_MYELINATING_SCHWANN_CELLS(MOUSE)	NEGATIVE_REGULATION_OF_SCHWANN_CELLS_PROLIFERATION	MYELIATING_SCHWANN_CELLS(MOUSE)	GO_SYMPATHETIC_NERVOUS_SYSTEM_DEVELOPMENT	GO_SYMPATHETIC_GANGLION_DEVELOPMENT	GO_SCHWANN_CELL_MIGRATION	GO_RESPONSE_TO_NERVE_GROWTH_FACTOR	GO_PERIPHERAL_NERVOUS_SYSTEM_NEURON_DIFFERENTIATION	GO_PERIPHERAL_NERVOUS_SYSTEM_MYELIN_MAINTENANCE	GO_PERIPHERAL_NERVOUS_SYSTEM_AXON_REGENERATION	GO_MYELIN_SHEATH	GO_AXONOGENESIS_INVOLVED_IN_INNERVATION	CURATED_TRANSCRIPTS_NOT_IDENTIFIED_PREVIUOSLY_AS_SCHWANN_CELLS(MOUSE)
SC score	1	0.705704	0.662855	0.55937	0.0814313	0.743762	0.63852	0.63852	0.539903	0.536715	0.531949	-0.00734848	0.56612	0.744279	0.625971	0.703579
GO_MYELIN_SHEATH	0.744279	0.640277	0.492817	0.652573	0.267308	0.73394	0.454789	0.454789	0.342947	0.63633	0.328644	0.216753	0.328544	1	0.406784	0.537607
MYELIATING_SCHWANN_CELLS(MOUSE)	0.743762	0.470684	0.673627	0.788709	0.0561679	1	0.441487	0.441487	0.318859	0.444125	0.416535	0.113307	0.539467	0.73394	0.442951	0.88856
REACTOME_EGR2_AND_SOX10_MEDIATED_INITIATION_OF_SCHWANN_CELL_MYELINATION	0.705704	1	0.201777	0.403556	0.418406	0.470684	0.508943	0.508943	0.653605	0.793025	0.268275	0.0329879	0.274019	0.640277	0.476773	0.290905
CURATED_TRANSCRIPTS_NOT_IDENTIFIED_PREVIUOSLY_AS_SCHWANN_CELLS(MOUSE)	0.703579	0.290905	0.786859	0.608832	-0.197937	0.88856	0.45399	0.45399	0.277204	0.165556	0.486387	-0.051469	0.613939	0.537607	0.454492	1
PANGLAO_DB_SCHWANN_CELLS	0.662855	0.201777	1	0.4471	-0.334028	0.673627	0.516947	0.516947	0.199656	0.0476112	0.574456	-0.109419	0.639413	0.492817	0.386868	0.786859
GO_SYMPATHETIC_NERVOUS_SYSTEM_DEVELOPMENT	0.63852	0.508943	0.516947	0.233234	-0.00281725	0.441487	1	1	0.462132	0.379019	0.644028	-0.300245	0.477915	0.454789	0.62293	0.45399
GO_SYMPATHETIC_GANGLION_DEVELOPMENT	0.63852	0.508943	0.516947	0.233234	-0.00281725	0.441487	1	1	0.462132	0.379019	0.644028	-0.300245	0.477915	0.454789	0.62293	0.45399
GO_AXONOGENESIS_INVOLVED_IN_INNERVATION	0.625971	0.476773	0.386868	0.306261	-0.043518	0.442951	0.62293	0.62293	0.384815	0.355722	0.509237	-0.337007	0.289908	0.406784	1	0.454492
GO_PERIPHERAL_NERVOUS_SYSTEM_AXON_REGENERATION	0.56612	0.274019	0.639413	0.383895	-0.123589	0.539467	0.477915	0.477915	0.480103	0.118807	0.455783	-0.0757061	1	0.328544	0.289908	0.613939
NON_MYELINATING_SCHWANN_CELLS(MOUSE)	0.55937	0.403556	0.4471	1	0.140795	0.788709	0.233234	0.233234	0.186844	0.41159	0.214535	0.228565	0.383895	0.652573	0.306261	0.608832
GO_SCHWANN_CELL_MIGRATION	0.539903	0.653605	0.199656	0.186844	0.247982	0.318859	0.462132	0.462132	1	0.478266	0.334147	-0.0624593	0.480103	0.342947	0.384815	0.277204
GO_RESPONSE_TO_NERVE_GROWTH_FACTOR	0.536715	0.793025	0.0476112	0.41159	0.561017	0.444125	0.379019	0.379019	0.478266	1	0.163674	0.215407	0.118807	0.63633	0.355722	0.165556
GO_PERIPHERAL_NERVOUS_SYSTEM_NEURON_DIFFERENTIATION	0.531949	0.268275	0.574456	0.214535	-0.251923	0.416535	0.644028	0.644028	0.334147	0.163674	1	-0.37961	0.455783	0.328644	0.509237	0.486387
NEGATIVE_REGULATION_OF_SCHWANN_CELLS_PROLIFERATION	0.0814313	0.418406	-0.334028	0.140795	1	0.0561679	-0.00281725	-0.00281725	0.247982	0.561017	-0.251923	0.394936	-0.123589	0.267308	-0.043518	-0.197937
GO_PERIPHERAL_NERVOUS_SYSTEM_MYELIN_MAINTENANCE	-0.00734848	0.0329879	-0.109419	0.228565	0.394936	0.113307	-0.300245	-0.300245	-0.0624593	0.215407	-0.37961	1	-0.0757061	0.216753	-0.337007	-0.051469

## Sheet: Table S6
Table S6: Spearman's correlation matrix for GSVA scores of the SC-related 43-gene set and xCell data based on bulk RNA-seq data from TCGA-HNSC, independent HNSCC cohorts (GSE117973, GSE65858, CPTAC-HNSC, GSE39368), and other tumor entities (LUSC, CESC, ESCA, BRCA, LUAD, PAAD)
TCGA-HNSC (n=499)			GSE117973 (n=77)			GSE65858 (n=253)			CPTAC-HNSC(n=109)			GSE39368 (n=136)			TCGA-LUSC(n=497)			TCGA-CESC (n=304)			TCGA-ESCA (n=157)			TCGA-BRCA (n=1088)			TCGA-LUAD(n=510)			TCGA-PAAD(n=177)			TCGA-PRAD(n=498)
xCell matrrix	SC score		xCell matrrix	SC score		xCell matrrix	SC score		xCell matrrix	SC score		xCell matrrix	SC score		xCell matrrix	SC score		xCell matrrix	SC score		xCell matrrix	SC score		xCell matrrix	SC score		xCell matrrix	SC score		xCell matrrix	SC score		xCell matrrix	SC score
SC score	1		SC score	1		SC score	1		SC score	1		SC score	1		SC score	1		SC score	1		SC score	1		SC score	1		SC score	1		SC score	1		SCscore	1
Astrocytes	0.49135		Astrocytes	0.546221		Astrocytes	0.43038		Skeletal.muscle	0.458751		Skeletal.muscle	0.421807		Astrocytes	0.615921		Astrocytes	0.567659		Astrocytes	0.651461		Chondrocytes	0.497572		Chondrocytes	0.626272		Chondrocytes	0.68392		Fibroblasts	0.655329
Pericytes	0.459721		Chondrocytes	0.493064		Chondrocytes	0.311209		Astrocytes	0.430275		Neurons	0.388709		Pericytes	0.554761		Chondrocytes	0.450066		Chondrocytes	0.572574		Mesangial.cells	0.489167		Endothelial.cells	0.544311		HSC	0.63782		HSC	0.603408
Chondrocytes	0.449387		Adipocytes	0.457696		Myocytes	0.252907		Fibroblasts	0.409021		Astrocytes	0.366203		Chondrocytes	0.523062		Mesangial.cells	0.317449		Fibroblasts	0.529937		HSC	0.485998		Fibroblasts	0.521634		Endothelial.cells	0.547579		Adipocytes	0.559811
ly.Endothelial.cells	0.439656		Fibroblasts	0.330341		HSC	0.240686		iDC	0.372902		Chondrocytes	0.363617		Mesangial.cells	0.463653		Fibroblasts	0.313226		cDC	0.461579		Endothelial.cells	0.41957		Pericytes	0.49745		Fibroblasts	0.546001		Chondrocytes	0.556446
Endothelial.cells	0.419273		Pericytes	0.262742		Endothelial.cells	0.230548		Mesangial.cells	0.365016		Adipocytes	0.265258		Endothelial.cells	0.423982		Pericytes	0.299175		Pericytes	0.425027		Astrocytes	0.412575		HSC	0.485966		Astrocytes	0.500797		Pericytes	0.523201
StromaScore	0.405926		Mesangial.cells	0.241907		Neurons	0.228595		Neurons	0.364352		Myocytes	0.252712		Fibroblasts	0.389544		ly.Endothelial.cells	0.297018		HSC	0.414114		ly.Endothelial.cells	0.380895		ly.Endothelial.cells	0.468705		Melanocytes	0.49482		Endothelial.cells	0.478124
Skeletal.muscle	0.38455		Neurons	0.237955		Adipocytes	0.226108		Chondrocytes	0.360502		HSC	0.245257		ly.Endothelial.cells	0.370554		Neurons	0.289282		Neurons	0.380957		Pericytes	0.372288		Megakaryocytes	0.446435		Neurons	0.483913		Astrocytes	0.470339
Myocytes	0.374929		Myocytes	0.166413		ly.Endothelial.cells	0.223383		Adipocytes	0.351496		Hepatocytes	0.208482		HSC	0.336567		Endothelial.cells	0.285642		Adipocytes	0.313731		Megakaryocytes	0.359213		Astrocytes	0.442119		CD4+.naive.T-cells	0.477912		Neurons	0.454452
Megakaryocytes	0.356864		CD4+.Tem	0.1661		Sebocytes	0.208834		Myocytes	0.325425		NKT	0.205723		Adipocytes	0.329313		Megakaryocytes	0.271388		Myocytes	0.286737		Fibroblasts	0.354212		Mesangial.cells	0.433641		Adipocytes	0.472775		cDC	0.452087
HSC	0.353717		Skeletal.muscle	0.156423		Skeletal.muscle	0.198247		Preadipocytes	0.26672		ly.Endothelial.cells	0.193866		Eosinophils	0.321242		Adipocytes	0.232885		Mesangial.cells	0.284711		Adipocytes	0.334421		mv.Endothelial.cells	0.366589		ly.Endothelial.cells	0.469972		Mesangial.cells	0.431593
iDC	0.332829		ly.Endothelial.cells	0.148506		Neutrophils	0.197409		Megakaryocytes	0.26299		Melanocytes	0.190165		Megakaryocytes	0.320422		HSC	0.219691		Melanocytes	0.27117		Hepatocytes	0.322447		cDC	0.322766		DC	0.43982		Megakaryocytes	0.41934
Fibroblasts	0.321483		CD8+.naive.T-cells	0.144851		mv.Endothelial.cells	0.181303		ly.Endothelial.cells	0.261344		Fibroblasts	0.163363		cDC	0.305823		Myocytes	0.194586		DC	0.264548		cDC	0.30969		iDC	0.318031		Monocytes	0.432206		ly.Endothelial.cells	0.317622
mv.Endothelial.cells	0.27473		Endothelial.cells	0.143336		Fibroblasts	0.161512		HSC	0.25597		Pericytes	0.148189		MSC	0.275526		Eosinophils	0.175161		ly.Endothelial.cells	0.250083		Keratinocytes	0.231944		Eosinophils	0.31739		cDC	0.39067		Tregs	0.286472
Eosinophils	0.261593		Keratinocytes	0.120266		Keratinocytes	0.158212		DC	0.242555		Endothelial.cells	0.134175		mv.Endothelial.cells	0.249141		CMP	0.146148		Endothelial.cells	0.229642		Neurons	0.173912		Adipocytes	0.315216		Pericytes	0.36532		CD4+.naive.T-cells	0.278921
Neurons	0.25686		Sebocytes	0.106309		iDC	0.13775		Class-switched.memory.B-cells	0.228392		MSC	0.120509		iDC	0.245325		cDC	0.145559		CD4+.naive.T-cells	0.207077		mv.Endothelial.cells	0.164045		DC	0.286383		Macrophages	0.358249		Hepatocytes	0.277964
Adipocytes	0.243912		CD4+.Tcm	0.0972086		Epithelial.cells	0.124468		Endothelial.cells	0.213213		Basophils	0.119781		Hepatocytes	0.233204		mv.Endothelial.cells	0.125871		mv.Endothelial.cells	0.192553		Melanocytes	0.150237		CD4+.naive.T-cells	0.254947		aDC	0.344066		Eosinophils	0.268516
GMP	0.238365		Eosinophils	0.0934881		Eosinophils	0.12105		Pericytes	0.198004		cDC	0.118436		CD4+.naive.T-cells	0.223616		Sebocytes	0.0982595		Eosinophils	0.188156		Preadipocytes	0.133739		Monocytes	0.202558		mv.Endothelial.cells	0.339304		DC	0.256728
cDC	0.196964		Monocytes	0.0882452		Mesangial.cells	0.119501		CD4+.Tcm	0.197831		CMP	0.117274		Melanocytes	0.198385		Tregs	0.0735363		Monocytes	0.153276		CD4+.naive.T-cells	0.13371		Neurons	0.202245		Macrophages.M1	0.327391		Skeletal.muscle	0.245895
Tregs	0.182376		HSC	0.0771359		Smooth.muscle	0.103876		Eosinophils	0.194522		Preadipocytes	0.111461		DC	0.189022		CD4+.T-cells	0.0664945		MSC	0.152694		Mast.cells	0.133078		Mast.cells	0.19543		Mesangial.cells	0.297791		Keratinocytes	0.242781
Monocytes	0.180014		Epithelial.cells	0.0652591		Melanocytes	0.102304		Hepatocytes	0.175499		Mesangial.cells	0.0986518		Neurons	0.157237		iDC	0.0602797		Tregs	0.128152		Eosinophils	0.131707		Melanocytes	0.165226		Megakaryocytes	0.26141		Myocytes	0.231806
Mesangial.cells	0.167941		Melanocytes	0.0506094		CMP	0.100572		Tregs	0.174683		mv.Endothelial.cells	0.0878996		CMP	0.149515		Erythrocytes	0.0504222		aDC	0.116176		Myocytes	0.12978		Skeletal.muscle	0.148147		GMP	0.255679		iDC	0.227755
MSC	0.167289		Hepatocytes	0.0469858		Monocytes	0.0869248		Macrophages.M2	0.170222		iDC	0.0873316		Monocytes	0.144622		Platelets	0.0482644		iDC	0.109924		CMP	0.104391		Class-switched.memory.B-cells	0.128128		Mast.cells	0.231487		aDC	0.213749
CD4..Tcm	0.159062		iDC	0.0265104		Hepatocytes	0.0823187		Macrophages.M1	0.161886		Erythrocytes	0.0686934		Myocytes	0.12738		CD4+.Tcm	0.0353985		Tgd.cells	0.106891		iDC	0.096722		aDC	0.106255		B-cells	0.227398		GMP	0.205345
Neutrophils	0.153595		CMP	0.00788068		CD4+.Tcm	0.066194		MicroenvironmentScore	0.161006		Osteoblast	0.0536566		Class-switched.memory.B-cells	0.118		Preadipocytes	0.0352173		Skeletal.muscle	0.0937644		CD4+.Tem	0.0806724		Macrophages.M2	0.104439		CD8+.Tcm	0.216506		Macrophages.M1	0.172418
Melanocytes	0.149956		mv.Endothelial.cells	0.00425882		NKT	0.0604841		CD4+.naive.T-cells	0.159947		DC	0.0328225		Macrophages.M1	0.10146		Hepatocytes	0.0338997		GMP	0.0839406		MPP	0.0699442		CMP	0.101033		CD4+.memory.T-cells	0.209579		Monocytes	0.164175
DC	0.134953		cDC	-0.0127533		Pericytes	0.0518213		Melanocytes	0.159081		Memory.B-cells	0.0323672		Mast.cells	0.100665		Epithelial.cells	0.03016		Sebocytes	0.072867		Platelets	0.0494431		Hepatocytes	0.0968633		iDC	0.205105		NKT	0.134745
Platelets	0.129342		Neutrophils	-0.0153104		CD8+.naive.T-cells	0.0284907		GMP	0.15879		MPP	0.0223012		Tregs	0.0905149		MSC	0.0202533		CD4+.T-cells	0.0701702		GMP	0.0367766		Macrophages.M1	0.087531		Myocytes	0.196238		Preadipocytes	0.089502
Sebocytes	0.112683		DC	-0.0344066		Erythrocytes	0.0143826		Macrophages	0.148766		pDC	0.0131449		MPP	0.0564914		Neutrophils	0.0119635		CMP	0.0622554		CD8+.Tem	0.0155043		Macrophages	0.0851271		CD8+.T-cells	0.192161		Memory.B-cells	0.0779475
CD4..naive.T_cells	0.111763		Tregs	-0.0703493		MPP	0.00902112		mv.Endothelial.cells	0.138574		MEP	0.00447284		Macrophages	0.049988		Keratinocytes	0.0118994		Mast.cells	0.0524611		Tgd.cells	0.003519		GMP	0.0845961		Macrophages.M2	0.186542		mv.Endothelial.cells	0.0756353
CMP	0.100135		MSC	-0.071765		Osteoblast	-0.037142		CMP	0.122424		Macrophages.M2	0.00034248		Macrophages.M2	0.0448649		Monocytes	0.0100985		Keratinocytes	0.0477026		CD4+.Tcm	0.000608217		CD4+.T-cells	0.080579		MSC	0.185714		B-cells	0.0719376
Macrophages.M1	0.086819		Erythrocytes	-0.0845987		Platelets	-0.0470527		cDC	0.112312		Eosinophils	-0.0215869		aDC	0.0440726		Melanocytes	0.00215691		CD4+.Tem	0.0428947		MSC	4.33e-06		Myocytes	0.0704006		MPP	0.184484		Sebocytes	0.0719224
Preadipocytes	0.0777564		Macrophages	-0.0981644		Megakaryocytes	-0.054569		aDC	0.112107		MicroenvironmentScore	-0.0265281		CD8+.Tem	0.0345861		Tgd.cells	-0.0108702		Macrophages.M1	0.0361963		Erythrocytes	-0.00303159		Neutrophils	0.0692692		Skeletal.muscle	0.0905829		Epithelial.cells	0.0682243
NKT	0.054299		NKT	-0.103525		GMP	-0.0554862		Platelets	0.0966627		Tgd.cells	-0.0279753		Neutrophils	0.0282809		CD4+.Tem	-0.0175499		Megakaryocytes	0.0331154		Neutrophils	-0.0185397		MSC	0.0648734		Tregs	0.0735902		naive.B-cells	0.0544322
Macrophages	0.0506999		MPP	-0.113541		cDC	-0.0577905		MSC	0.093579		B-cells	-0.0313734		CD4+.Tem	0.0140176		CD4+.naive.T-cells	-0.0382008		Class-switched.memory.B-cells	0.00986424		Epithelial.cells	-0.0225641		Platelets	0.0645721		pDC	0.072444		CMP	0.0294315
CD8_T_cells	0.0180484		Macrophages.M2	-0.118277		Preadipocytes	-0.0690608		B-cells	0.0281125		Plasma.cells	-0.0328959		Platelets	0.0115438		Mast.cells	-0.0474458		Macrophages	0.00147452		Sebocytes	-0.0241741		B-cells	0.0611004		Class-switched.memory.B-cells	0.0549549		Smooth.muscle	0.00197739
CD4..Tem	0.0129536		GMP	-0.120805		Basophils	-0.0804716		CD8+.naive.T-cells	0.0199109		CD4+.Tem	-0.0351909		Erythrocytes	0.0103908		CD8+.Tem	-0.0514454		Preadipocytes	-0.00287462		Monocytes	-0.0308116		MPP	0.0164466		Basophils	0.0455931		CD4+.T-cells	-0.0144376
aDC	-0.00614026		Osteoblast	-0.127244		MSC	-0.0939306		Smooth.muscle	0.0184506		pro.B-cells	-0.0391197		Preadipocytes	0.00474466		MPP	-0.0546189		CD4+.Tcm	-0.0388787		Skeletal.muscle	-0.0423036		CD4+.Tem	0.00752243		Memory.B-cells	0.0357594		Neutrophils	-0.0218154
CD4..T_cells	-0.0236607		Macrophages.M1	-0.138903		Mast.cells	-0.0945676		CD4+.T-cells	-0.0174229		Megakaryocytes	-0.0472431		Tgd.cells	0.00117192		GMP	-0.0573448		Erythrocytes	-0.0429752		DC	-0.068422		Erythrocytes	0.00750878		Neutrophils	0.0209344		Class-switched.memory.B-cells	-0.026638
Smooth.muscle	-0.0322518		Smooth.muscle	-0.139513		MEP	-0.106025		naive.B-cells	-0.0177623		Macrophages.M1	-0.0599491		B-cells	-0.0188677		Skeletal.muscle	-0.0646559		Basophils	-0.0633284		CD4+.T-cells	-0.0729469		Keratinocytes	-0.0303169		Tgd.cells	0.0140157		Platelets	-0.0428568
Hepatocytes	-0.0377732		Basophils	-0.153616		DC	-0.122381		CD8+.Tcm	-0.0183466		Platelets	-0.0662874		NKT	-0.020337		NKT	-0.0749885		Memory.B-cells	-0.0852989		Macrophages.M2	-0.0836759		Tgd.cells	-0.0373784		Hepatocytes	0.0129056		MPP	-0.0490312
Keratinocytes	-0.0428846		CLP	-0.155173		CD4+.Tem	-0.125097		Basophils	-0.0487588		naive.B-cells	-0.0713169		Skeletal.muscle	-0.0206343		Smooth.muscle	-0.0873333		CD8+.Tem	-0.0965957		Basophils	-0.103269		CD8+.Tcm	-0.0374918		Th2.cells	-0.0172663		pDC	-0.0552696
Tgd.cells	-0.0584848		CD4+.naive.T-cells	-0.167531		Tregs	-0.17087		Monocytes	-0.0512144		Th2.cells	-0.0717677		CD4+.T-cells	-0.0339393		DC	-0.10767		B-cells	-0.102547		NK.cells	-0.105693		naive.B-cells	-0.0622373		CMP	-0.0277016		CD8+.Tem	-0.0613564
NK.cells	-0.0759278		Platelets	-0.172839		Macrophages	-0.183272		CD8+.T-cells	-0.055119		GMP	-0.0725947		Keratinocytes	-0.0357046		aDC	-0.111279		MPP	-0.114172		CD8+.T-cells	-0.107756		pDC	-0.0654334		CD8+.Tem	-0.0317662		CD8+.Tcm	-0.0644586
Mast.cells	-0.0786822		aDC	-0.178682		NK.cells	-0.196267		Osteoblast	-0.0651457		CD8+.Tem	-0.0808001		Sebocytes	-0.041967		NK.cells	-0.111501		naive.B-cells	-0.118914		CD8+.Tcm	-0.112911		CD4+.Tcm	-0.0684059		Platelets	-0.0335462		Macrophages	-0.109154
Macrophages.M2	-0.0804717		NK.cells	-0.179158		CLP	-0.203977		CD4+.Tem	-0.0737154		Neutrophils	-0.0815767		CD4+.Tcm	-0.0662251		Macrophages.M1	-0.139558		Neutrophils	-0.128575		Tregs	-0.115265		Preadipocytes	-0.0720065		naive.B-cells	-0.0674565		NK.cells	-0.145799
MPP	-0.0900376		MEP	-0.193795		Macrophages.M1	-0.216597		Plasma.cells	-0.0835495		CD4+.Tcm	-0.0878545		CD8+.Tcm	-0.0797076		Memory.B-cells	-0.150658		NK.cells	-0.13432		Memory.B-cells	-0.168703		CD8+.Tem	-0.0753775		pro.B-cells	-0.0683485		Melanocytes	-0.151949
Epithelial.cells	-0.0911858		Class-switched.memory.B-cells	-0.205704		CD4+.naive.T-cells	-0.216891		CD8+.Tem	-0.0857551		Sebocytes	-0.102679		naive.B-cells	-0.0827668		Th2.cells	-0.156426		Hepatocytes	-0.138102		CD8+.naive.T-cells	-0.226415		Tregs	-0.0787175		CD4+.T-cells	-0.0696231		Erythrocytes	-0.173224
CD8.Tem	-0.117163		Memory.B-cells	-0.206599		Plasma.cells	-0.222967		pDC	-0.095235		Monocytes	-0.11457		GMP	-0.0934339		Class-switched.memory.B-cells	-0.165504		Th2.cells	-0.150949		pro.B-cells	-0.228524		Memory.B-cells	-0.105534		Erythrocytes	-0.073536		MSC	-0.195081
pDC	-0.124954		Mast.cells	-0.221964		Macrophages.M2	-0.224272		Memory.B-cells	-0.0969988		CD8+.T-cells	-0.115187		NK.cells	-0.100266		naive.B-cells	-0.173827		CD8+.T-cells	-0.160355		Class-switched.memory.B-cells	-0.229558		Sebocytes	-0.107251		Eosinophils	-0.0838012		CD4+.Tem	-0.220066
Class_switched.memory.B_cells	-0.146302		CD8+.T-cells	-0.265651		CD8+.T-cells	-0.231964		CD4+.memory.T-cells	-0.104746		aDC	-0.121522		pDC	-0.102731		Macrophages	-0.21307		Platelets	-0.192825		Osteoblast	-0.234763		Epithelial.cells	-0.110279		CD8+.naive.T-cells	-0.131275		CD4+.memory.T-cells	-0.224603
CD8.naive.T_cells	-0.162784		Plasma.cells	-0.278558		naive.B-cells	-0.244821		Neutrophils	-0.182151		CLP	-0.12559		Epithelial.cells	-0.105174		MEP	-0.214087		CD8+.Tcm	-0.197326		Macrophages	-0.237211		CD8+.T-cells	-0.135829		Preadipocytes	-0.141903		CD8+.T-cells	-0.239192
CD8..Tcm	-0.178853		B-cells	-0.282846		Class-switched.memory.B-cells	-0.250329		Mast.cells	-0.196852		Macrophages	-0.129819		Memory.B-cells	-0.145953		Osteoblast	-0.22137		Smooth.muscle	-0.206232		aDC	-0.241636		NK.cells	-0.143276		NK.cells	-0.14433		Mast.cells	-0.253061
Memory.B_cells	-0.20029		CD8+.Tcm	-0.297425		aDC	-0.252158		MPP	-0.215562		CD4+.naive.T-cells	-0.130801		CD8+.T-cells	-0.163226		CD8+.T-cells	-0.225818		NKT	-0.233605		NKT	-0.252903		NKT	-0.170148		Smooth.muscle	-0.214365		CLP	-0.27282
naive.B_cells	-0.203237		CD4+.T-cells	-0.298209		CD4+.T-cells	-0.260142		NKT	-0.221495		Smooth.muscle	-0.139924		Plasma.cells	-0.21351		Macrophages.M2	-0.235953		CD8+.naive.T-cells	-0.243918		Macrophages.M1	-0.255141		CD4+.memory.T-cells	-0.171766		Keratinocytes	-0.261457		pro.B-cells	-0.276945
Osteoblast	-0.238592		naive.B-cells	-0.302702		Memory.B-cells	-0.278478		pro.B-cells	-0.23		CD4+.T-cells	-0.145276		Basophils	-0.21879		B-cells	-0.241233		Th1.cells	-0.260084		pDC	-0.258461		pro.B-cells	-0.213364		Osteoblast	-0.358251		CD4+.Tcm	-0.290365
Plasma.cells	-0.257646		CD8+.Tem	-0.32687		Th1.cells	-0.294354		NK.cells	-0.262125		CD8+.naive.T-cells	-0.179519		Th2.cells	-0.315336		CLP	-0.24424		Epithelial.cells	-0.263211		Th2.cells	-0.269455		Basophils	-0.21826		Sebocytes	-0.380783		Macrophages.M2	-0.293577
B_cells	-0.31374		pro.B-cells	-0.343765		Tgd.cells	-0.296446		Epithelial.cells	-0.266363		Tregs	-0.180791		Osteoblast	-0.334659		Plasma.cells	-0.253245		Macrophages.M2	-0.272838		CD4+.memory.T-cells	-0.284076		Th2.cells	-0.269851		Plasma.cells	-0.383384		CD8+.naive.T-cells	-0.343503
CD4+.memory.T_cells	-0.368414		Megakaryocytes	-0.346772		CD8+.Tcm	-0.299932		Sebocytes	-0.275076		CD8+.Tcm	-0.195638		CD4+.memory.T-cells	-0.342063		Basophils	-0.255222		CD4+.memory.T-cells	-0.275441		CLP	-0.285542		Plasma.cells	-0.308732		NKT	-0.408956		Th2.cells	-0.372482
Th2.cells	-0.372482		Preadipocytes	-0.347305		CD8+.Tem	-0.300671		Th2.cells	-0.276363		Epithelial.cells	-0.209362		Th1.cells	-0.372193		pDC	-0.27276		CLP	-0.29097		Smooth.muscle	-0.286788		CD8+.naive.T-cells	-0.373156		MEP	-0.419586		Basophils	-0.376216
pro.B_cells	-0.37749		pDC	-0.349951		pDC	-0.312509		Th1.cells	-0.290803		Keratinocytes	-0.228744		pro.B-cells	-0.384168		CD4+.memory.T-cells	-0.273009		pDC	-0.299952		B-cells	-0.311268		CLP	-0.410672		CD4+.Tcm	-0.44544		Tgd.cells	-0.390357
Basophils	-0.396934		Tgd.cells	-0.354522		Th2.cells	-0.333362		MEP	-0.305425		Th1.cells	-0.23185		Smooth.muscle	-0.420618		Th1.cells	-0.279965		Osteoblast	-0.325666		MEP	-0.332178		Osteoblast	-0.435134		Epithelial.cells	-0.453451		Plasma.cells	-0.447079
CLP	-0.427156		Th1.cells	-0.415238		pro.B-cells	-0.34741		Tgd.cells	-0.318927		Mast.cells	-0.243924		CD8+.naive.T-cells	-0.456637		CD8+.Tcm	-0.298776		MEP	-0.337935		naive.B-cells	-0.349223		Th1.cells	-0.445249		CLP	-0.467077		Th1.cells	-0.449774
Th1.cells	-0.449774		CD4+.memory.T-cells	-0.433416		B-cells	-0.360814		Keratinocytes	-0.351746		CD4+.memory.T-cells	-0.259253		MEP	-0.462949		CD8+.naive.T-cells	-0.303209		pro.B-cells	-0.355373		Plasma.cells	-0.478791		Smooth.muscle	-0.445633		CD4+.Tem	-0.53374		Osteoblast	-0.499118
MEP	-0.458212		Th2.cells	-0.472083		CD4+.memory.T-cells	-0.402802		CLP	-0.360846		Class-switched.memory.B-cells	-0.265712		CLP	-0.504839		pro.B-cells	-0.359797		Plasma.cells	-0.451114		Th1.cells	-0.485307		MEP	-0.446413		Th1.cells	-0.568868		MEP	-0.575301

## Sheet: Table S7
Table S7: Crosstab analysis based on the subgroups of SC score in TCGA-HNSC (n=499)
		SChigh		SCmoderate		SClow
Category	Feature a	n		n		n		p value b
Age [years]	≤61	80	0.479042	78	0.46988	86	0.518072	0.64
	>61	87	0.520958	88	0.53012	80	0.481928
Sex	female	52	0.311377	43	0.259036	38	0.228916	0.2
	male	115	0.688623	123	0.740964	128	0.771084
Tobacco	yes	129	0.969925	123	0.968504	126	0.984375	0.85
	no	4	0.0300752	4	0.0314961	2	0.015625
Alcohol	yes	111	0.965217	104	0.971963	116	0.97479	0.6
	no	4	0.0347826	3	0.0280374	4	0.0336134
HPV16 c	yes	3	0.0189873	16	0.101911	34	0.21118	2.329e-06
	no	155	0.981013	141	0.898089	127	0.78882
Subsite	Hypopharynx	2	0.011976	3	0.0180723	5	0.0301205	7.385e-05
	Larynx	33	0.197605	48	0.289157	30	0.180723
	Oral Cavity	121	0.724551	94	0.566265	92	0.554217
	Oropharynx	11	0.0658683	21	0.126506	39	0.23494
Tumor size	cT1-2	62	0.375758	62	0.389937	51	0.31875	0.3
	cT3-4	103	0.624242	97	0.610063	109	0.68125
	pT1-2	63	0.406452	61	0.423611	52	0.361111	0.2
	pT3-4	92	0.593548	83	0.576389	92	0.638889
Lymph nodes metastasis	cN0	85	0.521472	84	0.541935	69	0.433962	0.1
	cN1-3	78	0.478528	71	0.458065	90	0.566038
	pN0	61	0.429577	59	0.42446	50	0.37037	0.059
	pN1-3	81	0.570423	70	0.503597	85	0.62963
Pathological grading	G1-2	129	0.791411	120	0.75	110	0.700637	0.2
	G3-4	34	0.208589	40	0.25	47	0.299363
Resection margin	R0	16	0.104575	20	0.136054	21	0.142857	0.68
	R1	137	0.895425	127	0.863946	126	0.857143
Angiolymphatic invasion	yes	48	0.380952	34	0.309091	38	0.372549	0.055
	no	78	0.619048	76	0.690909	64	0.627451
Perineural invasion	yes	78	0.6	43	0.390909	44	0.4	0.0002501
	no	52	0.4	67	0.609091	66	0.6
Perineural invasion (PMID: 37240283)	yes	77	0.596899	43	0.390909	43	0.394495	0.001
	no	52	0.403101	67	0.609091	66	0.605505
a c=clinical, p=pathological; b significant p values (<0.05) are indicated in italic and bold; c according to Cao et al., Sci Rep. 2016 Jun 24:6:28294. doi: 10.1038/srep28294

## Sheet: Table S8
Table S8: Somatic mutation frequency of MutSig genes for TCGA-HNSC (n=499)
Gene Symbol	SClow	SCmoderate	SChigh	p-value 1
PTEN	0.10241	0.0662651	0.011976	0.002226
TP53	0.650602	0.710843	0.802395	0.007892
REG1A	0.0301205	0.060241	0.00598802	0.01901
OR2M5	0.0240964	0.0843373	0.0359281	0.02484
NOTCH1	0.138554	0.228916	0.251497	0.02662
RSRC1	0.198795	0.168675	0.0958084	0.02788
AGTR1	0.204819	0.174699	0.101796	0.03103
NSD1	0.126506	0.174699	0.0838323	0.04608
EP300	0.120482	0.0481928	0.0718563	0.04696
SPATA16	0.259036	0.240964	0.155689	0.052
REG1B	0.0361446	0.0301205	0	0.05509
NPFFR2	0.060241	0.0542169	0.011976	0.0573
LIN28B	0.0240964	0.0421687	0.00598802	0.09811
FAT1	0.246988	0.349398	0.287425	0.1194
OR2M2	0.0421687	0.0481928	0.011976	0.1485
C6	0.0963855	0.120482	0.0598802	0.1568
B2M	0.0240964	0.0361446	0.00598802	0.1686
PDE10A	0.0722892	0.0301205	0.0419162	0.1797
GATA2	0.060241	0.060241	0.0239521	0.2023
SMAD4	0.0903614	0.0421687	0.0898204	0.21
TGFBR2	0.0421687	0.0722892	0.0898204	0.2182
RARG	0.0240964	0.0421687	0.011976	0.22
MEF2C	0.0481928	0.0180723	0.0239521	0.2341
HBG2	0.0301205	0.0180723	0.00598802	0.2544
RAC1	0.0662651	0.0301205	0.0419162	0.2772
ZNF716	0.0481928	0.0843373	0.0898204	0.2897
PIK3CA	0.391566	0.337349	0.311377	0.2924
KHDRBS2	0.0180723	0.0421687	0.0479042	0.3017
EYA1	0.0542169	0.0963855	0.0658683	0.3084
LCP1	0.0361446	0.0542169	0.0239521	0.348
ZNF99	0.0240964	0.0542169	0.0479042	0.3537
ALKAL1	0.0301205	0.0361446	0.0598802	0.3594
KRT17	0.0120482	0.0120482	0.0299401	0.3664
RHOA	0.0421687	0.0240964	0.0179641	0.3807
HLA-B	0.0481928	0.060241	0.0299401	0.4141
CUL3	0.0361446	0.060241	0.0658683	0.4449
OR6C65	0.0301205	0.0240964	0.0479042	0.4603
CD1E	0.0481928	0.0361446	0.0239521	0.4949
NRF1	0.0180723	0.0120482	0.0299401	0.4951
OR5L1	0.0240964	0.0421687	0.0479042	0.4961
HRAS	0.0843373	0.060241	0.0538922	0.4993
ZNF676	0.0542169	0.0421687	0.0299401	0.5
MAPK1	0.0240964	0.0361446	0.0479042	0.5073
FBXW7	0.0722892	0.0963855	0.0658683	0.5502
NEDD8	0.0180723	0.0180723	0.00598802	0.5562
ULK2	0	0.0240964	0.0179641	0.5562
NXPH1	0.0361446	0.0180723	0.0239521	0.5735
OR5D13	0.0361446	0.060241	0.0479042	0.5907
ZNF750	0.060241	0.0361446	0.0479042	0.5907
AK5	0.0180723	0.0301205	0.0359281	0.6028
HLA-A	0.0421687	0.060241	0.0658683	0.6179
RASA1	0.0481928	0.0481928	0.0299401	0.6318
EPHA2	0.0542169	0.0421687	0.0658683	0.6333
DOK6	0.0542169	0.0783133	0.0598802	0.6445
DPPA2	0.060241	0.0843373	0.0658683	0.6673
HIST1H3C	0.0120482	0.0240964	0.0239521	0.6673
ITGA8	0.0421687	0.060241	0.0598802	0.7071
KEAP1	0.0481928	0.0662651	0.0359281	0.7071
TRIM43	0.0120482	0.0240964	0.0179641	0.7116
POM121L12	0.10241	0.0963855	0.0778443	0.7215
FCRL4	0.0542169	0.0361446	0.0479042	0.7279
EPDR1	0.0180723	0.0301205	0.0299401	0.7318
OR8J3	0.0421687	0.0421687	0.0299401	0.7971
NFE2L2	0.0903614	0.108434	0.107784	0.8
P2RY11	0.0180723	0	0.0299401	0.9
HIST1H2BG	0.0240964	0.0240964	0.0179641	0.9076
KIR3DL2	0.0180723	0.0240964	0.0239521	0.913
PSG8	0.0301205	0.0301205	0.0239521	0.9254
NEK5	0.0361446	0.0421687	0.0359281	0.9447
POTEG	0.0361446	0.0421687	0.0419162	0.9511
PRB2	0.0481928	0.0542169	0.0479042	0.9566
CASP8	0.13253	0.13253	0.131737	0.9997
CDKN2A	0.493976	0.536145	0.586826	0.9997
OR4K5	0.0301205	0.0301205	0.0299401	0.9999
1 Chi-square test, significant values are indicated as bold and italic

## Sheet: Table S9
Table S9: Association of the SC score with Hallmark gene sets from MSigDB for TCGA-HNSC (n=332)
Gene set ID	Mean Difference	P-value 1
HALLMARK_MYOGENESIS	high>low	1.12387e-39
HALLMARK_HEDGEHOG_SIGNALING	high>low	4.33575e-39
HALLMARK_DNA_REPAIR	high<low	8.8887e-34
HALLMARK_EPITHELIAL_MESENCHYMAL_TRANSITION	high>low	1.98357e-32
HALLMARK_UV_RESPONSE_DN	high>low	1.18279e-31
HALLMARK_MYC_TARGETS_V1	high<low	1.35187e-29
HALLMARK_KRAS_SIGNALING_UP	high>low	7.90888e-29
HALLMARK_ANGIOGENESIS	high>low	3.1542e-27
HALLMARK_APICAL_JUNCTION	high>low	3.48635e-27
HALLMARK_E2F_TARGETS	high<low	3.05091e-26
HALLMARK_COAGULATION	high>low	3.48113e-24
HALLMARK_OXIDATIVE_PHOSPHORYLATION	high<low	4.56133e-24
HALLMARK_ESTROGEN_RESPONSE_EARLY	high>low	4.91197e-22
HALLMARK_KRAS_SIGNALING_DN	high>low	1.22541e-21
HALLMARK_MYC_TARGETS_V2	high<low	2.74486e-21
HALLMARK_G2M_CHECKPOINT	high<low	1.77568e-19
HALLMARK_APICAL_SURFACE	high>low	1.26028e-17
HALLMARK_IL2_STAT5_SIGNALING	high>low	5.6372e-13
HALLMARK_NOTCH_SIGNALING	high>low	1.68316e-12
HALLMARK_UNFOLDED_PROTEIN_RESPONSE	high<low	2.43828e-12
HALLMARK_HYPOXIA	high>low	1.48375e-11
HALLMARK_WNT_BETA_CATENIN_SIGNALING	high>low	1.02347e-10
HALLMARK_FATTY_ACID_METABOLISM	high<low	2.24967e-09
HALLMARK_MTORC1_SIGNALING	high<low	3.91089e-09
HALLMARK_TGF_BETA_SIGNALING	high>low	7.27148e-09
HALLMARK_ESTROGEN_RESPONSE_LATE	high>low	3.40605e-08
HALLMARK_UV_RESPONSE_UP	high<low	2.13501e-07
HALLMARK_INFLAMMATORY_RESPONSE	high>low	2.97303e-07
HALLMARK_COMPLEMENT	high>low	3.84298e-06
HALLMARK_REACTIVE_OXYGEN_SPECIES_PATHWAY	high<low	5.89569e-06
HALLMARK_PANCREAS_BETA_CELLS	high>low	6.46545e-06
HALLMARK_BILE_ACID_METABOLISM	high>low	7.126e-06
HALLMARK_PEROXISOME	high<low	8.92749e-06
HALLMARK_ANDROGEN_RESPONSE	high>low	4.71248e-05
HALLMARK_XENOBIOTIC_METABOLISM	high>low	0.000112153
HALLMARK_IL6_JAK_STAT3_SIGNALING	high>low	0.000240679
HALLMARK_ADIPOGENESIS	high<low	0.000260914
HALLMARK_SPERMATOGENESIS	high<low	0.000427268
HALLMARK_HEME_METABOLISM	high>low	0.00118072
HALLMARK_TNFA_SIGNALING_VIA_NFKB	high>low	0.00137502
HALLMARK_PI3K_AKT_MTOR_SIGNALING	high<low	0.00201227
HALLMARK_INTERFERON_ALPHA_RESPONSE	high<low	0.00487754
HALLMARK_P53_PATHWAY	high<low	0.004895
HALLMARK_APOPTOSIS	high>low	0.0403698
HALLMARK_MITOTIC_SPINDLE	high<low	0.0460642
HALLMARK_GLYCOLYSIS	high<low	0.054263
HALLMARK_INTERFERON_GAMMA_RESPONSE	high<low	0.1758
HALLMARK_ALLOGRAFT_REJECTION	high>low	0.296652
HALLMARK_CHOLESTEROL_HOMEOSTASIS	high<low	0.677101
HALLMARK_PROTEIN_SECRETION	high>low	0.839327
1 Wilcoxon t-test

## Sheet: TableS10
Table S10: Spearman's correlation matrix for SC and PROGENy scores based on RNA-seq data from TCGA-HNSC (n=496)
PROGENy	SC score	TGFb	Androgen	EGFR	Estrogen	Hypoxia	JAK_STAT	MAPK	NFkB	p53	PI3K	TNFa	Trail	VEGF	WNT
SC score	1	0.321409	0.143444	0.0273534	0.282958	0.00562862	-0.0886022	-0.0313838	-0.0825822	0.0772278	-0.0485089	0.116488	0.126091	-0.0443258	0.190647
TGF_ß	0.321409	1	0.400003	0.214193	0.475874	0.293856	0.105723	0.232236	0.234695	-0.186981	-0.394262	0.270259	-0.0828888	0.161697	0.213839
Estrogen	0.282958	0.475874	0.464255	0.420603	1	0.283508	-0.00230005	0.390462	0.19144	-0.0240037	-0.122219	0.120558	-0.312077	0.073924	0.226867
WNT	0.190647	0.213839	0.176265	0.266441	0.226867	0.102675	0.0984832	0.25227	0.0745343	0.23816	0.172308	0.317968	-0.093413	0.205599	1
Androgen	0.143444	0.400003	1	0.365664	0.464255	0.394871	0.0394722	0.454608	0.271475	0.131507	-0.12915	0.183159	-0.302867	0.157591	0.176265
Trail	0.126091	-0.0828888	-0.302867	-0.423379	-0.312077	-0.404401	-0.00672076	-0.387082	-0.0685938	-0.0294014	0.0707642	0.01894	1	-0.257085	-0.093413
TNFa	0.116488	0.270259	0.183159	0.399563	0.120558	0.266677	0.348024	0.484227	0.531757	0.337684	0.31642	1	0.01894	0.414855	0.317968
p53	0.0772278	-0.186981	0.131507	0.211537	-0.0240037	0.0437548	0.0187072	0.236874	-0.0383834	1	0.444172	0.337684	-0.0294014	0.189501	0.23816
EGFR	0.0273534	0.214193	0.365664	1	0.420603	0.45542	0.189063	0.816672	0.366918	0.211537	0.242231	0.399563	-0.423379	0.40962	0.266441
Hypoxia	0.00562862	0.293856	0.394871	0.45542	0.283508	1	0.119012	0.469794	0.306449	0.0437548	-0.0426611	0.266677	-0.404401	0.384432	0.102675
MAPK	-0.0313838	0.232236	0.454608	0.816672	0.390462	0.469794	0.22261	1	0.513528	0.236874	0.255591	0.484227	-0.387082	0.464145	0.25227
VEGF	-0.0443258	0.161697	0.157591	0.40962	0.073924	0.384432	0.35999	0.464145	0.158472	0.189501	0.0961087	0.414855	-0.257085	1	0.205599
PI3K	-0.0485089	-0.394262	-0.12915	0.242231	-0.122219	-0.0426611	0.0214073	0.255591	-0.0627459	0.444172	1	0.31642	0.0707642	0.0961087	0.172308
NFkB	-0.0825822	0.234695	0.271475	0.366918	0.19144	0.306449	0.252873	0.513528	1	-0.0383834	-0.0627459	0.531757	-0.0685938	0.158472	0.0745343
JAK_STAT	-0.0886022	0.105723	0.0394722	0.189063	-0.00230005	0.119012	1	0.22261	0.252873	0.0187072	0.0214073	0.348024	-0.00672076	0.35999	0.0984832

[truncated: 1 more sheets: Table S11]
